# Supplementary material for: Dual-Uptake Mode of the Antibiotic Phazolicin Prevents Resistance Acquisition by Gram-Negative Bacteria
Source: mBio. 2023 Feb 21;14(2):e00217-23. doi: 10.1128/mbio.00217-23 (PMC10128002; doi:10.1128/mbio.00217-23)
Supplement: DATA SET S1 [file mbio.00217-23-s0001.xlsx]

## Sheet: Affected_genes
new locus tag	old locus tag	Gene	Product	phz_0,05	phz_0,1	phz_0,2	bleo_0,04	bleo_0,08	bleo_0,16	Frame	Begin	End	COGs	COGclassID	ClassDescription	COGprocess
SM_RS01350	SMc00339	cyaA	Adenylate cyclase 1; cyaA; cya1	-2.6	-3.91	-5.05	#N/A	#N/A	#N/A	-2	294516	296513	COG0840,COG2114	T	Signal transduction mechanisms	CELLULAR PROCESSES AND SIGNALING
SM_RS20865	SMb21252		PPP-biosynthesis; glycosyltransferase	-5.16	-5.27	-4.9	#N/A	#N/A	-2.59	1	822580	823677	COG0438	M	Cell wall/membrane/envelope biogenesis	CELLULAR PROCESSES AND SIGNALING
SM_RS20925	SMb21265	redB	PPP-biosynthesis; glycosyltransferase family 4 protein	-5.16	-5.18	-4.84	#N/A	#N/A	-2.18	3	838365	839612	COG0438	M	Cell wall/membrane/envelope biogenesis	CELLULAR PROCESSES AND SIGNALING
SM_RS20920	SMb21264	redA	PPP-biosynthesis; glycosyltransferase family protein	-4.83	-4.63	-4.79	#N/A	#N/A	-2.32	3	837144	838358	COG4671	R	General function prediction only	POORLY CHARACTERIZED
SM_RS20895	SMb21259		PPP-biosynthesis; polysaccharide lyase	-4.53	-4.65	-4.67	#N/A	#N/A	#N/A
SM_RS05515	SMc02641	rkpK	Capsular polysaccharide biosynthesis protein rkpK; UDP-glucose 6-dehydrogenase	-4.68	-4.65	-4.57	#N/A	-3.94	-4.34	-2	1179630	1180943	COG1004	M	Cell wall/membrane/envelope biogenesis	CELLULAR PROCESSES AND SIGNALING
SM_RS14115	SMc03973		putative 3'5'-cyclic nucleotide phosphodiesterase	#N/A	-2.97	-4.39	#N/A	#N/A	#N/A	-3	2969186	2969983	COG1692	S	Function unknown	POORLY CHARACTERIZED
SM_RS20885	SMb21256		PPP-biosynthesis; nucleotide sugar oxidase	-4.37	-4.42	-4.35	#N/A	#N/A	-2.06	-3	826682	828115	COG0677	M	Cell wall/membrane/envelope biogenesis	CELLULAR PROCESSES AND SIGNALING
SM_RS07610	SMc02103		hypothetical protein	#N/A	#N/A	-4.04	#N/A	#N/A	#N/A	-1	1606147	1606611	COG0251	J	Translation, ribosomal structure and biogenesis	INFORMATION STORAGE AND PROCESSING
SM_RS20940	SMb21269		PPP-biosynthesis; ABC exporter	-4.77	-5.38	-4.03	#N/A	#N/A	#N/A	2	842345	844435	COG1132	V	Defense mechanisms	CELLULAR PROCESSES AND SIGNALING
SM_RS20950	SMb21271		PPP-biosynthesis; nucleotide-binding protein	#N/A	-4.14	-3.99	#N/A	#N/A	#N/A	1	845080	845829	COG0500	Q	Secondary metabolites biosynthesis, transport and catabolism	METABOLISM
SM_RS01925	SMc01144	rph	Ribonuclease PH	#N/A	#N/A	-3.98	#N/A	#N/A	#N/A	-2	406593	407312	COG0689	J	Translation, ribosomal structure and biogenesis	INFORMATION STORAGE AND PROCESSING
SM_RS20930	SMb21266		PPP-biosynthesis; glycosyltransferase family protein	-3.8	-3.8	-3.8	#N/A	#N/A	-2.91	2	839609	840796	COG4671	R	General function prediction only	POORLY CHARACTERIZED
SM_RS02935	SMc02272	rkpG	Capsular polysaccharide biosynthesis protein rkpG; acyl-transferase transferase protein	#N/A	-2.54	-3.79	#N/A	#N/A	#N/A	-1	639160	640575	COG0156	H	Coenzyme transport and metabolism	METABOLISM
SM_RS20870	SMb21253		PPP-biosynthesis; polysaccharide deacetylase family protein	-3.77	-3.52	-3.74	#N/A	#N/A	-2.34
SM_RS03650	SMc00838		hypothetical protein	#N/A	-2.49	-3.66	#N/A	#N/A	-3.14	-3	787646	789460	COG2982	M	Cell wall/membrane/envelope biogenesis	CELLULAR PROCESSES AND SIGNALING
SM_RS14840	SMc03169		putative transcription regulator protein	-1.52	-2.68	-3.57	-4.27	-4.37	-4.25	3	3130227	3130937	COG1309	K	Transcription	INFORMATION STORAGE AND PROCESSING
SM_RS06735	SMc01342		hypothetical protein	-2.54	-3.3	-3.5	#N/A	-1.89	-2.53	-2	1437489	1438256	COG1651	O	Posttranslational modification, protein turnover, chaperones	CELLULAR PROCESSES AND SIGNALING
SM_RS05520	SMc02640	lpsL	Capsular polysaccharide biosynthesis protein lpsL; UDP-glucuronate 5'-epimerase	-3.95	-3.79	-3.48	#N/A	#N/A	-3.68	-3	1181090	1182115	COG0451	G	Carbohydrate transport and metabolism	METABOLISM
SM_RS11220	SMc01854		N-acetylmuramoyl-L-alanine amidase; forms operon with SMcO1853 DnaJ-like protein		-3.19	-3.45	#N/A	#N/A	#N/A	-3	2359313	2360104	COG3023	V	Defense mechanisms	CELLULAR PROCESSES AND SIGNALING
SM_RS02585	SMc02149		hypothetical protein	#N/A	#N/A	-3.44	#N/A	#N/A	#N/A
SM_RS01165	SMc02900		DUF1127 domain-containing protein	#N/A	#N/A	-3.36	#N/A	#N/A	#N/A
SM_RS01250	SMc00321	truB	tRNA pseudouridine synthase B	-1.91	#N/A	-3.26	#N/A	#N/A	#N/A	2	273485	274420	COG0130	J	Translation, ribosomal structure and biogenesis	INFORMATION STORAGE AND PROCESSING
SM_RS00320	SMc02582		hypothetical protein	#N/A	-2	-3.24	#N/A	#N/A	-1.81	-3	71294	72130	COG1376	S	Function unknown	POORLY CHARACTERIZED
SM_RS16995	SMc04411		PGN biosynthesis; putative membrane-bound lytic murein transglycosylase signal peptide protein	#N/A	#N/A	-3.22	#N/A	#N/A	#N/A	1	3618520	3619341	COG2951	M	Cell wall/membrane/envelope biogenesis	CELLULAR PROCESSES AND SIGNALING
SM_RS02925	SMc02270	rkpI	Capsular polysaccharide biosynthesis protein rkpI	-1.42	-2.57	-3.18	#N/A	#N/A	-1.48	-1	636619	638235	COG1368	M	Cell wall/membrane/envelope biogenesis	CELLULAR PROCESSES AND SIGNALING
SM_RS02920	SMc02269	rkpJ	Capsular polysaccharide biosynthesis/export protein	-1.4	-2.17	-3.14	#N/A	#N/A	#N/A	-3	635270	636595	COG3562	M	Cell wall/membrane/envelope biogenesis	CELLULAR PROCESSES AND SIGNALING
SM_RS02475	SMc02160		Putative permease transmembrane transport protein; AI-2E family transporter	-2.71	-3.11	-3.12	#N/A	#N/A	-1.35	3	536151	537329	COG0628	R	General function prediction only	POORLY CHARACTERIZED
SM_RS02745	SMc02234		membrane transporter subunit with Smc02232	#N/A	-1.68	-3.06	#N/A	#N/A	-1.56
SM_RS06550	#N/A		hypothetical protein	#N/A	#N/A	-2.98	#N/A	#N/A	#N/A
SM_RS01910	SMc01147		coproporphyrinogen III oxidase	#N/A	#N/A	-2.95	#N/A	#N/A	-2.17	-3	404075	405256	COG0635	H	Coenzyme transport and metabolism	METABOLISM
SM_RS14480	SMc04045	ilvD	Dihydroxy-acid dehydratase	#N/A	-1.94	-2.93	#N/A	#N/A	#N/A	3	3049059	3050897	COG0129	E	Amino acid transport and metabolism	METABOLISM
SM_RS20025	SMb20834	rkpZ1	Capsular polysaccharide biosynthesis protein rkpZ1	-1.38	-2.03	-2.9	#N/A	#N/A	-1.08	-1	625738	627036	COG3563	M	Cell wall/membrane/envelope biogenesis	CELLULAR PROCESSES AND SIGNALING
SM_RS02940	SMc02273	rkpA	Capsular polysaccharide biosynthesis protein rkpA; type I polyketide synthase	-1.26	-2.02	-2.83	#N/A	#N/A	-0.67	-2	640572	648086	COG3321	Q	Secondary metabolites biosynthesis, transport and catabolism	METABOLISM
SM_RS23840	SMb20684		hypothetical protein	#N/A	#N/A	-2.82	#N/A	#N/A	#N/A	3	1486404	1487240	COG3257	R	General function prediction only	POORLY CHARACTERIZED
SM_RS13470	SMc00743		putative polysaccharide export related protein; functions with SMc00742	#N/A	#N/A	-2.82	#N/A	#N/A	#N/A	3	2838183	2839571	COG2244	R	General function prediction only	POORLY CHARACTERIZED
SM_RS13565	SMc00726	tlpA	putative thiol:disulfide interchange redox-active center transmembrane protein	#N/A	#N/A	-2.81	#N/A	#N/A	#N/A	-2	2853543	2854217	COG0526	C	Energy production and conversion	METABOLISM
SM_RS11375	SMc01607		putative permease protein	#N/A	#N/A	-2.76	#N/A	#N/A	#N/A	2	2396204	2396992	COG1177	E	Amino acid transport and metabolism	METABOLISM
SM_RS16575	SMc03849	ccmC	putative HEME exporter C (cytochrome C-type biogenesis protein) transmembrane	#N/A	#N/A	-2.75	#N/A	#N/A	#N/A	3	3515202	3515972	COG0755	O	Posttranslational modification, protein turnover, chaperones	CELLULAR PROCESSES AND SIGNALING
SM_RS02740	SMc02232		membrane transporter subunit with Smc02234	#N/A	-1.86	-2.72	#N/A	#N/A	#N/A	2	597695	598621	COG0730	R	General function prediction only	POORLY CHARACTERIZED
SM_RS00840	SMc02838	gpmA	2,3-bisphosphoglycerate-dependent phosphoglycerate mutase	#N/A	-2.47	-2.69	#N/A	#N/A	#N/A	1	187720	188355	COG0588	G	Carbohydrate transport and metabolism	METABOLISM
SM_RS07910	SMc01242		secreted and DUF1775 domain-containing protein	#N/A	#N/A	-2.69	#N/A	#N/A	#N/A	1	1675636	1676616	COG2847,COG4549	S	Function unknown	POORLY CHARACTERIZED
SM_RS14155	SMc03979	gap	glyceraldehyde-3-phosphate dehydrogenase	#N/A	#N/A	-2.68	#N/A	#N/A	#N/A	2	2975447	2976457	COG0057	G	Carbohydrate transport and metabolism	METABOLISM
SM_RS08905	SMc00302		hypothetical protein	#N/A	#N/A	-2.66	#N/A	#N/A	#N/A	-3	1874621	1875001	COG2151	R	General function prediction only	POORLY CHARACTERIZED
SM_RS15165	SMc03127		putative transport system permease ABC transporter protein	#N/A	#N/A	-2.65	#N/A	#N/A	#N/A	-2	3202125	3203051	COG0601	E	Amino acid transport and metabolism	METABOLISM
SM_RS05210	SMc02362	ccmE	Cytochrome c-type biogenesis protein CcmE	#N/A	#N/A	-2.62	#N/A	#N/A	#N/A	3	1108962	1109414	COG2332	O	Posttranslational modification, protein turnover, chaperones	CELLULAR PROCESSES AND SIGNALING
SM_RS07580	SMc02109	clpA	ATP-dependent Clp protease ATP-binding subunit protein	#N/A	-1.77	-2.6	#N/A	#N/A	#N/A	3	1599831	1602347	COG0542	O	Posttranslational modification, protein turnover, chaperones	CELLULAR PROCESSES AND SIGNALING
SM_RS05315	SMc02385		hypothetical protein	#N/A	#N/A	-2.6	#N/A	#N/A	#N/A	2	1139822	1140778	COG0392	S	Function unknown	POORLY CHARACTERIZED
SM_RS01320	SMc00334	cmk	Cytidylate kinase	#N/A	#N/A	-2.58	#N/A	#N/A	-2.63	3	288345	288983	COG0283	F	Nucleotide transport and metabolism	METABOLISM
SM_RS12685	SMc01945		MarR family transcriptional regulator protein	#N/A	#N/A	-2.58	#N/A	#N/A	#N/A	1	2667667	2668083	COG1846	K	Transcription	INFORMATION STORAGE AND PROCESSING
SM_RS07995	SMc01223	lrp	Lrp/AsnC family transcriptional regulator	#N/A	#N/A	-2.56	#N/A	#N/A	#N/A	3	1701567	1702037	COG1522	K	Transcription	INFORMATION STORAGE AND PROCESSING
SM_RS05205	SMc02361	cycH	Cytochrome c-type biogenesis protein CycH	#N/A	#N/A	-2.55	#N/A	#N/A	-1.92	1	1107820	1108965	COG4235	O	Posttranslational modification, protein turnover, chaperones	CELLULAR PROCESSES AND SIGNALING
SM_RS04235	SMc00876		putative MRP protein homolog ATP-binding	#N/A	#N/A	-2.52	#N/A	#N/A	-2.55	3	910428	911582	COG0489	D	Cell cycle control, cell division, chromosome partitioning	CELLULAR PROCESSES AND SIGNALING
SM_RS19965	SMb20823	rkpZ2	Capsular polysaccharide biosynthesis protein rkpZ2	-1.42	-1.86	-2.48	#N/A	#N/A	-1.92	-2	611880	612911	COG3563	M	Cell wall/membrane/envelope biogenesis	CELLULAR PROCESSES AND SIGNALING
SM_RS13475	SMc00742		GNAT family N-acetyltransferase; functions with SMc00743	#N/A	-1.93	-2.47	#N/A	#N/A	#N/A
SM_RS06040	SMc00619		hypothetical protein	#N/A	-2.11	-2.44	#N/A	#N/A	#N/A	3	1292337	1293860	COG0248	F	Nucleotide transport and metabolism	METABOLISM
SM_RS11365	SMc01605		putative periplasmic binding ABC transporter protein	#N/A	-1.29	-2.42	#N/A	#N/A	#N/A	1	2394145	2395248	COG1840	P	Inorganic ion transport and metabolism	METABOLISM
SM_RS07080	SMc01276	gph2	putative phosphoglycolate phosphatase protein	#N/A	#N/A	-2.38	#N/A	#N/A	#N/A	-3	1499879	1500544	COG0546	R	General function prediction only	POORLY CHARACTERIZED
SM_RS21455	SMb21213	pphA	serinethreonine protein phosphatase	#N/A	#N/A	-2.36	#N/A	#N/A	#N/A	1	966517	967176	COG0639	T	Signal transduction mechanisms	CELLULAR PROCESSES AND SIGNALING
SM_RS01440	SMc00357	efp	Elongation factor P	#N/A	#N/A	-2.36	#N/A	#N/A	#N/A	2	312251	312820	COG0231	J	Translation, ribosomal structure and biogenesis	INFORMATION STORAGE AND PROCESSING
SM_RS02075	SMc01114		phoH-like protein	#N/A	#N/A	-2.31	#N/A	#N/A	-1	3	440793	441848	COG1702	T	Signal transduction mechanisms	CELLULAR PROCESSES AND SIGNALING
SM_RS07820	SMc02062	pcm	Protein-L-isoaspartate O-methyltransferase	#N/A	#N/A	-2.3	#N/A	#N/A	#N/A	3	1655247	1655861	COG2518	O	Posttranslational modification, protein turnover, chaperones	CELLULAR PROCESSES AND SIGNALING
SM_RS08590	SMc00248	ccsA	putative cytochrome C-type biogenesis protein	#N/A	#N/A	-2.29	#N/A	#N/A	#N/A	-1	1818217	1818960	COG0785	O	Posttranslational modification, protein turnover, chaperones	CELLULAR PROCESSES AND SIGNALING
SM_RS04645	SMc00085		putative cytochrome oxidase complex biogenesis factor transmembrane protein	#N/A	#N/A	-2.24	#N/A	#N/A	#N/A	3	997953	998681	COG3346	S	Function unknown	POORLY CHARACTERIZED
SM_RS00815	SMc02833	mepA	PGN biosynthesis; penicillin-insensitive murein endopeptidase	#N/A	-2.29	-2.22	#N/A	#N/A	#N/A	1	182290	183357	COG3770	M	Cell wall/membrane/envelope biogenesis	CELLULAR PROCESSES AND SIGNALING
SM_RS02930	SMc02271	rkpH	Capsular polysaccharide biosynthesis protein rkpH; ribitol type dehydrogenase protein	#N/A	-2.31	-2.21	#N/A	#N/A	-1.49	-1	638317	639120	COG1028	I	Lipid transport and metabolism	METABOLISM
SM_RS15160	SMc03128		putative transport system permease ABC transporter protein	#N/A	#N/A	-2.19	#N/A	#N/A	#N/A	-1	3201226	3202107	COG1173	E	Amino acid transport and metabolism	METABOLISM
SM_RS00300	SMc02578		hypthetical protein; DUF1402 family protein	#N/A	-2.39	-2.18	#N/A	#N/A	-1.38
SM_RS15775	SMc03233		hypothetical protein	#N/A	#N/A	-2.18	#N/A	#N/A	#N/A	2	3341387	3342703	COG1196	D	Cell cycle control, cell division, chromosome partitioning	CELLULAR PROCESSES AND SIGNALING
SM_RS07435	SMc01042	ntrB	Nitrogen regulation protein ntrB	#N/A	#N/A	-2.16	#N/A	#N/A	#N/A	1	1568272	1569420	COG3852	T	Signal transduction mechanisms	CELLULAR PROCESSES AND SIGNALING
SM_RS05215	SMc02363	cycK	Cytochrome c-type biogenesis protein CycK	#N/A	#N/A	-2.14	#N/A	#N/A	-1.49	2	1109411	1111441	COG1138	O	Posttranslational modification, protein turnover, chaperones	CELLULAR PROCESSES AND SIGNALING
SM_RS15170	SMc03126		putative transport system ATP-binding ABC transporter protein	#N/A	#N/A	-2.14	#N/A	#N/A	#N/A	-3	3203048	3204046	COG4608	E	Amino acid transport and metabolism	METABOLISM
SM_RS09345	SMc00188	fbcB	cytochrome B transmembrane protein	#N/A	#N/A	-2.13	#N/A	-1.69	-1.71	-3	1973708	1974988	COG1290	C	Energy production and conversion	METABOLISM
SM_RS12120	SMc02703		MoxR AAA+ ATPase molecular chaperone (SMc02703-SMc02706)	#N/A	#N/A	-2.12	-1.99	-2.48	-3.09	2	2550908	2551921	COG0714	R	General function prediction only	POORLY CHARACTERIZED
SM_RS01425	SMc00354		hypothetical protein	#N/A	#N/A	-2.11	-1.61	-3.69	-4.43	2	309005	309670	COG2885	M	Cell wall/membrane/envelope biogenesis	CELLULAR PROCESSES AND SIGNALING
SM_RS22365	SMb20946	exoY	Exopolysaccharide production protein ExoY	#N/A	#N/A	-2.11	#N/A	#N/A	#N/A	-2	1172859	1173539	COG2148	M	Cell wall/membrane/envelope biogenesis	CELLULAR PROCESSES AND SIGNALING
SM_RS12135	SMc02706		MoxR AAA+ ATPase molecular chaperone (SMc02703-SMc02706)	#N/A	#N/A	-2.09	#N/A	-2.96	-3.13
SM_RS01215	SMc02909		PGN biosynthesis; lytic murein transglycosylase transmembrane protein	#N/A	-2	-2.09	#N/A	#N/A	-1.96	3	263817	265055	COG2951	M	Cell wall/membrane/envelope biogenesis	CELLULAR PROCESSES AND SIGNALING
SM_RS14150	SMc03978	tkt2	transketolase	#N/A	#N/A	-2.08	#N/A	#N/A	#N/A	2	2973395	2975377	COG0021	G	Carbohydrate transport and metabolism	METABOLISM
SM_RS06605	SMc01368		putative transport transmembrane protein	#N/A	#N/A	-2.07	#N/A	#N/A	#N/A	-2	1412223	1413407	COG0477	E	Amino acid transport and metabolism	METABOLISM
SM_RS06595	SMc01370	pleD	response regulator PleD	#N/A	#N/A	-2.05	#N/A	#N/A	#N/A	2	1410107	1411474	COG3706	T	Signal transduction mechanisms	CELLULAR PROCESSES AND SIGNALING
SM_RS07555	SMc02114		Alpha/beta fold hydrolase		#N/A	-2.05	#N/A	#N/A	#N/A	2	1596314	1597093	COG0596	R	General function prediction only	POORLY CHARACTERIZED
SM_RS14625	SMc03935		tetratricopeptide repeat protein	#N/A	-1.76	-2.04	#N/A	#N/A	-2.13	1	3085645	3086532	COG0457	R	General function prediction only	POORLY CHARACTERIZED
SM_RS26880	SMa0789		transcripional regulator GntR	#N/A	#N/A	-2.03	#N/A	#N/A	#N/A	3	429807	430136	COG1802	K	Transcription	INFORMATION STORAGE AND PROCESSING
SM_RS10855	SMc01435	miaA	tRNA dimethylallyltransferase	#N/A	#N/A	-2.02	#N/A	#N/A	#N/A	-2	2279982	2280893	COG0324	J	Translation, ribosomal structure and biogenesis	INFORMATION STORAGE AND PROCESSING
SM_RS11225	SMc01853		DnaJ-like protein; forms operon with SMcO1854 N-acetylmuramoyl-L-alanine amidase	#N/A	#N/A	-2.02	#N/A	#N/A	#N/A	-1	2360101	2360808	COG1076	O	Posttranslational modification, protein turnover, chaperones	CELLULAR PROCESSES AND SIGNALING
SM_RS00990	SMc02867	acrB/smeB	putative multidrug-efflux system transmembrane protein	#N/A	-1.11	-2	-4.7	-4.71	-4.7	-1	219907	223053	COG0841	V	Defense mechanisms	CELLULAR PROCESSES AND SIGNALING
SM_RS08015	SMc01219	lpsB	Lipopolysaccharide core biosynthesis mannosyltransferase lpsB	#N/A	#N/A	-2	#N/A	#N/A	-2.45	-2	1705047	1706102	COG0438	M	Cell wall/membrane/envelope biogenesis	CELLULAR PROCESSES AND SIGNALING
SM_RS01735	SMc00419	gshB	Glutathione synthetase	#N/A	#N/A	-2	#N/A	#N/A	#N/A	1	367072	368019	COG0189	H	Coenzyme transport and metabolism	METABOLISM
SM_RS14675	SMc02975	pckR	putative phosphoenolpyruvate carboxykinase regulator transcription regulator protein	#N/A	#N/A	-1.97	#N/A	#N/A	#N/A	-3	3096884	3097909	COG1609	K	Transcription	INFORMATION STORAGE AND PROCESSING
SM_RS09525	SMc00154	gor	glutathione reductase	#N/A	#N/A	-1.96	#N/A	-2.52	-2.6	-2	2014011	2015402	COG1249	C	Energy production and conversion	METABOLISM
SM_RS13745	SMc00689		lipoprotein	-1.7	-1.84	-1.96	#N/A	-2.26	-2.38	2	2888546	2889988	COG3034	S	Function unknown	POORLY CHARACTERIZED
SM_RS12900	SMc01987		putative dehydrogenase protein	-1.07	-1.62	-1.96	#N/A	#N/A	#N/A	1	2711227	2713788	COG0404,COG0665	E	Amino acid transport and metabolism	METABOLISM
SM_RS01360	SMc00341		hypothetical protein	#N/A	#N/A	-1.95	#N/A	#N/A	-1.21
SM_RS15355	SMc03096		putative signal peptide protein	#N/A	#N/A	-1.94	#N/A	#N/A	-1.33	3	3248712	3254321	COG2911	S	Function unknown	POORLY CHARACTERIZED
SM_RS09600	SMc00140		putative amino-acid binding periplasmic protein	#N/A	#N/A	-1.93	#N/A	#N/A	#N/A	3	2030538	2031320	COG0834	E	Amino acid transport and metabolism	METABOLISM
SM_RS10610	SMc04346	ilvC	Ketol-acid reductoisomerase	#N/A	#N/A	-1.92	#N/A	#N/A	#N/A	-3	2230742	2231761	COG0059	E	Amino acid transport and metabolism	METABOLISM
SM_RS06225	SMc01787		putative transcription regulator protein	#N/A	#N/A	-1.88	#N/A	#N/A	#N/A	3	1331907	1332437	COG0789	K	Transcription	INFORMATION STORAGE AND PROCESSING
SM_RS07440	SMc01043	ntrC	Nitrogen assimilation regulatory protein	#N/A	#N/A	-1.86	#N/A	#N/A	#N/A	3	1569417	1570871	COG2204	T	Signal transduction mechanisms	CELLULAR PROCESSES AND SIGNALING
SM_RS11925	SMc01578	aatA	Aspartate aminotransferase A	#N/A	#N/A	-1.86	#N/A	#N/A	#N/A	-3	2515844	2517046	COG0436	E	Amino acid transport and metabolism	METABOLISM
SM_RS04670	SMc00073		hypothetical protein	#N/A	#N/A	-1.85	#N/A	#N/A	#N/A	-1	1002130	1003068	COG4233	C	Energy production and conversion	METABOLISM
SM_RS10870	SMc01438	degP2	putative protease precursor signal peptide protein	#N/A	#N/A	-1.83	#N/A	#N/A	#N/A	-1	2282383	2283894	COG0265	O	Posttranslational modification, protein turnover, chaperones	CELLULAR PROCESSES AND SIGNALING
SM_RS04620	SMc00450	ctaB	Protoheme IX farnesyltransferase	#N/A	#N/A	-1.82	#N/A	#N/A	#N/A	1	994627	995679	COG0109	O	Posttranslational modification, protein turnover, chaperones	CELLULAR PROCESSES AND SIGNALING
SM_RS15180	SMc03124		putative periplasmic binding ABC transporter protein	#N/A	#N/A	-1.82	#N/A	#N/A	#N/A	-1	3205150	3206778	COG0747	E	Amino acid transport and metabolism	METABOLISM
SM_RS20015	SMb20832	rkpS	Capsular polysaccharide biosynthesis protein rkpS; cell surface polysaccharide export ABC-2 transporter ATP-binding protein	#N/A	#N/A	-1.81	#N/A	#N/A	#N/A	-2	624306	624965	COG1134	G	Carbohydrate transport and metabolism	METABOLISM
SM_RS16725	SMc03879	phbA	Acetyl-CoA acetyltransferase	#N/A	#N/A	-1.8	#N/A	#N/A	#N/A	-1	3546544	3547725	COG0183	I	Lipid transport and metabolism	METABOLISM
SM_RS00785	SMc02827		hypothetical protein	#N/A	-1.76	-1.78	#N/A	#N/A	#N/A	3	174045	174899	COG0791	M	Cell wall/membrane/envelope biogenesis	CELLULAR PROCESSES AND SIGNALING
SM_RS00030	SMc02789	dnaQ	DNA polymerase III subunit epsilon	#N/A	#N/A	-1.76	#N/A	#N/A	-2.09	1	3574	4302	COG0847	L	Replication, recombination and repair	INFORMATION STORAGE AND PROCESSING
SM_RS15175	SMc03125		putative transport system ATP-binding ABC transporter protein	#N/A	#N/A	-1.76	#N/A	#N/A	#N/A	-1	3204043	3205056	COG0444	E	Amino acid transport and metabolism	METABOLISM
SM_RS07615	SMc02102		hypothetical protein	#N/A	#N/A	-1.74	#N/A	#N/A	#N/A
SM_RS13455	SMc02451		hypothetical protein	#N/A	#N/A	-1.74	#N/A	#N/A	#N/A	-1	2832784	2833638	COG0760	O	Posttranslational modification, protein turnover, chaperones	CELLULAR PROCESSES AND SIGNALING
SM_RS06610	SMc01367		NUDIX-domain containing protein	#N/A	#N/A	-1.73	#N/A	#N/A	#N/A	-2	1413420	1414136	COG0494	L	Replication, recombination and repair	INFORMATION STORAGE AND PROCESSING
SM_RS09645	SMc00131		putative transcription regulator protein	#N/A	#N/A	-1.72	#N/A	#N/A	#N/A	-1	2038090	2038578	COG1522	K	Transcription	INFORMATION STORAGE AND PROCESSING
SM_RS21355	SMb21191	msbA2	surface saccharide ABC transporter ATP-binding/membrane spanning protein	#N/A	#N/A	-1.71	#N/A	#N/A	#N/A	1	941311	943104	COG1132	V	Defense mechanisms	CELLULAR PROCESSES AND SIGNALING
SM_RS21280	SMb21176	phoD	phosphate uptake ABC transporter substrate-binding protein precursor	#N/A	#N/A	-1.7	#N/A	#N/A	#N/A	-3	922274	923179	COG3221	P	Inorganic ion transport and metabolism	METABOLISM
SM_RS01950	SMc01139	rpoN	RNA polymerase sigma-54 factor	#N/A	#N/A	-1.68	#N/A	#N/A	#N/A	-2	411264	412808	COG1508	K	Transcription	INFORMATION STORAGE AND PROCESSING
SM_RS07650	SMc02095		Zinc metalloprotease	#N/A	#N/A	-1.68	#N/A	#N/A	#N/A	3	1612962	1614086	COG0750	M	Cell wall/membrane/envelope biogenesis	CELLULAR PROCESSES AND SIGNALING
SM_RS15350	SMc03097		hypothetical protein	#N/A	-1.08	-1.67	#N/A	#N/A	-1.42	1	3246733	3248589	COG0729	M	Cell wall/membrane/envelope biogenesis	CELLULAR PROCESSES AND SIGNALING
SM_RS08570	SMc00247	pcs	Phosphatidylcholine synthase	#N/A	#N/A	-1.67	#N/A	#N/A	#N/A	-3	1814867	1815592	COG1183	I	Lipid transport and metabolism	METABOLISM
SM_RS13560	SMc00727	hbdA	3-hydroxybutyryl-CoA dehydrogenase	#N/A	#N/A	-1.67	#N/A	#N/A	#N/A	2	2852633	2853505	COG1250	I	Lipid transport and metabolism	METABOLISM
SM_RS13620	SMc00715		hypothetical protein	#N/A	#N/A	-1.63	#N/A	#N/A	#N/A	1	2865475	2866173	COG1434	S	Function unknown	POORLY CHARACTERIZED
SM_RS04630	SMc00013	ctaE	putative cytochrome C oxidase subunit III transmembrane protein	#N/A	#N/A	-1.62	#N/A	#N/A	#N/A	3	996429	997367	COG1845	C	Energy production and conversion	METABOLISM
SM_RS05200	SMc00067	lppA	outer-membranne lipoprotein	#N/A	-1.7	-1.61	-1.98	-3.53	-4.3	1	1107235	1107645	COG4520	M	Cell wall/membrane/envelope biogenesis	CELLULAR PROCESSES AND SIGNALING
SM_RS07885	SMc02050	tig	Trigger factor	#N/A	#N/A	-1.59	#N/A	#N/A	#N/A	2	1668617	1670092	COG0544	O	Posttranslational modification, protein turnover, chaperones	CELLULAR PROCESSES AND SIGNALING
SM_RS00935	SMc02856		PGN biosynthesis; penicillin-binding protein; transpeptidase transglycosylase	#N/A	#N/A	-1.57	#N/A	#N/A	#N/A	1	207244	209547	COG0744	M	Cell wall/membrane/envelope biogenesis	CELLULAR PROCESSES AND SIGNALING
SM_RS12460	SMc01507		hypothetical protein	#N/A	#N/A	-1.53	#N/A	#N/A	#N/A	-2	2621661	2623166	COG2202,COG2203,COG3920	T	Signal transduction mechanisms	CELLULAR PROCESSES AND SIGNALING
SM_RS15445	SMc02520	glpD	glycerol-3-phosphate dehydrogenase	#N/A	-1.08	-1.52	#N/A	#N/A	0.85	3	3271269	3272780	COG0578	C	Energy production and conversion	METABOLISM
SM_RS02090	SMc01111	lnt	Apolipoprotein N-acyltransferase	#N/A	#N/A	-1.51	#N/A	#N/A	-1.36	1	443701	445296	COG0815	M	Cell wall/membrane/envelope biogenesis	CELLULAR PROCESSES AND SIGNALING
SM_RS02610	SMc02143	pstA	phosphate ABC transporter permease	#N/A	#N/A	-1.51	#N/A	#N/A	#N/A	2	569321	570643	COG0581	P	Inorganic ion transport and metabolism	METABOLISM
SM_RS11265	SMc01845		PGN biosynthesis; lytic murein transglycosylase	#N/A	#N/A	-1.5	#N/A	#N/A	-1.88	1	2369011	2370228	COG2951	M	Cell wall/membrane/envelope biogenesis	CELLULAR PROCESSES AND SIGNALING
SM_RS04615	SMc00010	ctaD	putative cytochrome C oxidase polypeptide I transmembrane protein	#N/A	#N/A	-1.5	#N/A	#N/A	#N/A	2	992942	994630	COG0843	C	Energy production and conversion	METABOLISM
SM_RS15780	SMc03234		hypothetical protein	#N/A	#N/A	-1.5	#N/A	#N/A	#N/A	2	3342722	3344359	COG3071	H	Coenzyme transport and metabolism	METABOLISM
SM_RS13585	SMc00722		hypothetical protein	#N/A	#N/A	-1.45	#N/A	-2.31	-2.77	2	2857466	2860123	COG0840	N	Cell motility	CELLULAR PROCESSES AND SIGNALING
SM_RS20460	SMb21091	lysM	PGN biosynthesis; cell-wall lytic enzyme, muramidase (lysozyme) protein	#N/A	#N/A	-1.4	#N/A	#N/A	-1.54	1	733897	734907	COG3757	M	Cell wall/membrane/envelope biogenesis	CELLULAR PROCESSES AND SIGNALING
SM_RS22340	SMb20941	exsA	MsbA-like saccharide exporting ABC transporter ATP-binding/permease subunits	#N/A	#N/A	-1.4	#N/A	#N/A	#N/A	-2	1165803	1167617	COG1132	V	Defense mechanisms	CELLULAR PROCESSES AND SIGNALING
SM_RS00010	SMc02793		Putative phosphotransferase	#N/A	#N/A	-1.38	#N/A	#N/A	#N/A	1	478	1299	COG1806	S	Function unknown	POORLY CHARACTERIZED
SM_RS09340	SMc00189	fbcC	putative cytochrome C1 protein	#N/A	#N/A	-1.33	#N/A	#N/A	#N/A	-2	1972800	1973675	COG2857	C	Energy production and conversion	METABOLISM
SM_RS14390	SMc04028	gltB	glutamate synthase NADPH large chain protein	#N/A	#N/A	-1.32	#N/A	#N/A	#N/A	-1	3026704	3031428	COG0067,COG0069,COG0070	E	Amino acid transport and metabolism	METABOLISM
SM_RS05835	SMc00576	0	hypothetical protein	#N/A	#N/A	-1.31	#N/A	#N/A	#N/A	1	1246291	1247178	COG1561	S	Function unknown	POORLY CHARACTERIZED
SM_RS02025	SMc01124	glnD	[Protein-PII] uridylyltransferase	#N/A	#N/A	-1.28	#N/A	#N/A	#N/A	1	429607	432456	COG2844	O	Posttranslational modification, protein turnover, chaperones	CELLULAR PROCESSES AND SIGNALING
SM_RS09660	SMc04212	0	putative sensor histidine kinase transmembrane protein	#N/A	#N/A	-1.28	#N/A	#N/A	#N/A	2	2040134	2041669	COG0642	T	Signal transduction mechanisms	CELLULAR PROCESSES AND SIGNALING
SM_RS04770	SMc00026		DUF1499-containing protein	#N/A	#N/A	-1.26	#N/A	#N/A	#N/A
SM_RS31040	SMa2414	rhtA	Rhizobactin receptor	#N/A	#N/A	-1.23	#N/A	#N/A	#N/A	2	1315745	1317985	COG1629	P	Inorganic ion transport and metabolism	METABOLISM
SM_RS00825	SMc02835	glk	Glucokinase	#N/A	#N/A	-1.22	#N/A	#N/A	#N/A	2	183920	184939	COG0837	G	Carbohydrate transport and metabolism	METABOLISM
SM_RS00995	SMc02868	acrA/smeA	putative multidrug-efflux system transmembrane protein	#N/A	#N/A	-1.21	-4.67	-4.09	-5.04	-3	223064	224287	COG0845	M	Cell wall/membrane/envelope biogenesis	CELLULAR PROCESSES AND SIGNALING
SM_RS03105	SMc02307	hisD1	Histidinol dehydrogenase 1	#N/A	#N/A	-1.15	#N/A	#N/A	#N/A	3	679893	681197	COG0141	E	Amino acid transport and metabolism	METABOLISM
SM_RS31000	SMa2337	rhtX	RhtX rhizobactin transporter	#N/A	#N/A	-1.09	#N/A	#N/A	#N/A	1	1304824	1306119	COG0477	E	Amino acid transport and metabolism	METABOLISM
SM_RS03780	SMc00797		putative oxidoreductase protein	#N/A	#N/A	-1.07	#N/A	#N/A	#N/A	2	817466	818719	COG0665	E	Amino acid transport and metabolism	METABOLISM
SM_RS14895	SMc03180	phaC	Probable K(+)/H(+) antiporter subunit C	#N/A	#N/A	-1.03	#N/A	#N/A	#N/A	1	3146728	3147075	COG1006	P	Inorganic ion transport and metabolism	METABOLISM
SM_RS00980	SMc02865		putative acetyltransferase protein	#N/A	#N/A	-1.02	#N/A	#N/A	#N/A	2	218732	219202	COG0454	K	Transcription	INFORMATION STORAGE AND PROCESSING
SM_RS13810	SMc00675		hypothetical protein	#N/A	#N/A	-1.02	#N/A	#N/A	#N/A	-2	2902584	2905511	COG0160	E	Amino acid transport and metabolism	METABOLISM
SM_RS13895	SMc00659	mnmA	tRNA-specific 2-thiouridylase mnmA	#N/A	#N/A	-0.99	#N/A	#N/A	2.13	-1	2917687	2918883	COG0482	J	Translation, ribosomal structure and biogenesis	INFORMATION STORAGE AND PROCESSING
SM_RS17210	SMb20017		sugar ABC transporter ATP-binding protein ABC transporter	#N/A	#N/A	-0.93	#N/A	#N/A	#N/A	-2	23337	24842	COG1129	G	Carbohydrate transport and metabolism	METABOLISM
SM_RS24480	SMb20612	dctB	C4-dicarboxylate transport sensor protein dctB	#N/A	#N/A	-0.89	#N/A	#N/A	#N/A	1	1628134	1629999	COG4191	T	Signal transduction mechanisms	CELLULAR PROCESSES AND SIGNALING
SM_RS22355	SMb20944	exoQ	Exopolysaccharide production protein exoQ	#N/A	-1.46	-0.84	#N/A	#N/A	#N/A	-1	1170226	1171533	COG3307	M	Cell wall/membrane/envelope biogenesis	CELLULAR PROCESSES AND SIGNALING
SM_RS05970	SMc00604	ropB1	outer membrane protein	#N/A	#N/A	-0.79	#N/A	#N/A	#N/A	1	1275457	1276095	COG3637	M	Cell wall/membrane/envelope biogenesis	CELLULAR PROCESSES AND SIGNALING
SM_RS20820	SMb21243		PPP-biosynthesis; sulfotransferase	#N/A	#N/A	-0.72	#N/A	#N/A	#N/A
SM_RS07735	SMc02079		hypothetical protein	#N/A	#N/A	-0.72	#N/A	#N/A	#N/A	2	1635650	1636939	COG2067	I	Lipid transport and metabolism	METABOLISM
SM_RS07890	SMc02049	gcvP	Glycine dehydrogenase [decarboxylating]	#N/A	#N/A	0.68	#N/A	#N/A	#N/A	-2	1670379	1673243	COG0403,COG1003	E	Amino acid transport and metabolism	METABOLISM
SM_RS24130	SMb20757	bhbA	Methylmalonyl-CoA mutase	#N/A	0.9	0.86	#N/A	#N/A	#N/A	1	1548979	1551117	COG1884,COG2185	I	Lipid transport and metabolism	METABOLISM
SM_RS04835	SMc00093	betA	Choline dehydrogenase	#N/A	#N/A	1	#N/A	#N/A	#N/A	-2	1039293	1040942	COG2303	E	Amino acid transport and metabolism	METABOLISM
SM_RS08760	SMc00279		hypothetical protein	#N/A	#N/A	1.12	#N/A	#N/A	#N/A	3	1848798	1849964	COG1292	M	Cell wall/membrane/envelope biogenesis	CELLULAR PROCESSES AND SIGNALING
SM_RS19270	SMb20450		Protein serine/threonine phosphatase with Cache sensor	#N/A	#N/A	1.19	#N/A	#N/A	#N/A	1	462325	464685	COG0840	N	Cell motility	CELLULAR PROCESSES AND SIGNALING
SM_RS04230	SMc00877		LuxR/GerE family transcription regulator protein	#N/A	#N/A	1.22	#N/A	#N/A	#N/A	1	909133	909966	COG2771	K	Transcription	INFORMATION STORAGE AND PROCESSING
SM_RS01945	SMc01140		Probable sigma(54) modulation protein	#N/A	#N/A	1.28	#N/A	#N/A	#N/A	-1	410413	410985	COG1544	J	Translation, ribosomal structure and biogenesis	INFORMATION STORAGE AND PROCESSING
SM_RS16840	SMc04382	ndvB	cyclic beta-(1,2)-glucan synthase	#N/A	1.33	1.37	#N/A	#N/A	1.17	-1	3573301	3581799	COG3459	G	Carbohydrate transport and metabolism	METABOLISM
SM_RS10965	SMc01455	dld	putative D-lactate dehydrogenase (cytochrome) protein	#N/A	#N/A	1.41	#N/A	#N/A	#N/A	-3	2298503	2299909	COG0277	C	Energy production and conversion	METABOLISM
SM_RS05310	SMc02384		putative glycosyltransferase transmembrane protein	#N/A	#N/A	1.45	#N/A	#N/A	1.39	-2	1138707	1139726	COG0463	M	Cell wall/membrane/envelope biogenesis	CELLULAR PROCESSES AND SIGNALING
SM_RS06640	SMc01361		dihydroorotase	#N/A	#N/A	1.55	#N/A	#N/A	#N/A	-1	1421683	1422975	COG0044	F	Nucleotide transport and metabolism	METABOLISM
SM_RS14570	SMc03924	glgA1	Glycogen synthase 1	#N/A	#N/A	1.55	#N/A	#N/A	#N/A	1	3071302	3072744	COG0297	G	Carbohydrate transport and metabolism	METABOLISM
SM_RS22620	SMb20999	bacA	Bacteroid development protein BacA	#N/A	#N/A	1.61	#N/A	#N/A	2.51	-3	1235141	1236403	COG1133	I	Lipid transport and metabolism	METABOLISM
SM_RS22465	SMb20966	lacZ2	beta-galactosidase	#N/A	#N/A	1.62	#N/A	#N/A	1.51	-2	1194246	1196186	COG1874	G	Carbohydrate transport and metabolism	METABOLISM
SM_RS11450	SMc01622		putative oxidoreductase protein	#N/A	#N/A	1.68	#N/A	#N/A	#N/A	-3	2412842	2413879	COG0111	E	Amino acid transport and metabolism	METABOLISM
SM_RS09415	SMc00176		hypothetical protein	#N/A	1.24	1.7	#N/A	#N/A	1.6	-2	1986348	1987724	COG1463	Q	Secondary metabolites biosynthesis, transport and catabolism	METABOLISM
SM_RS05230	SMc02366		putative transcription regulator protein	#N/A	#N/A	1.76	#N/A	#N/A	#N/A	3	1113918	1114619	COG0745	K	Transcription	INFORMATION STORAGE AND PROCESSING
SM_RS04040	SMc00914		putative oxidoreductase protein	#N/A	1.49	1.77	#N/A	#N/A	#N/A	3	867417	868634	COG0446	R	General function prediction only	POORLY CHARACTERIZED
SM_RS22375	SMb20948	exoU	Succinoglycan biosynthesis protein exoU	#N/A	#N/A	1.83	#N/A	#N/A	#N/A	3	1174743	1175771	COG0463	M	Cell wall/membrane/envelope biogenesis	CELLULAR PROCESSES AND SIGNALING
SM_RS06645	SMc01360	pyrB	Aspartate carbamoyltransferase	#N/A	#N/A	1.85	#N/A	#N/A	#N/A	-2	1422972	1423913	COG0540	F	Nucleotide transport and metabolism	METABOLISM
SM_RS08035	SMc01215	carB	Carbamoyl-phosphate synthase large chain	#N/A	1.35	2.02	#N/A	#N/A	#N/A	-3	1708859	1712350	COG0458	E	Amino acid transport and metabolism	METABOLISM
SM_RS14135	SMc05023	ssrS	6S RNA ssrS	#N/A	#N/A	2.21	#N/A	#N/A	#N/A
SM_RS16195	SMc03773		hypothetical protein	#N/A	#N/A	2.24	#N/A	#N/A	#N/A	2	3439793	3440425	COG1670	J	Translation, ribosomal structure and biogenesis	INFORMATION STORAGE AND PROCESSING
SM_RS24485	SMb20613	dctD	C4-dicarboxylate transport transcriptional regulatory protein dctD	#N/A	#N/A	2.39	#N/A	#N/A	#N/A	1	1630003	1631385	COG2204	T	Signal transduction mechanisms	CELLULAR PROCESSES AND SIGNALING
SM_RS10960	SMc01454		hypothetical protein	#N/A	1.87	2.49	#N/A	1.05	1.38	-1	2294698	2298402	COG2982	M	Cell wall/membrane/envelope biogenesis	CELLULAR PROCESSES AND SIGNALING
SM_RS08195	SMc01188	dac	PGN biosynthesis; putative penicillin-binding precursor (D-alanyl-D-alanine carboxypeptidase fraction A) transmembrane protein	#N/A	#N/A	2.53	#N/A	#N/A	#N/A	-3	1741544	1742698	COG1686	M	Cell wall/membrane/envelope biogenesis	CELLULAR PROCESSES AND SIGNALING
SM_RS05785	SMc00566		hypothetical protein	#N/A	1.73	2.55	#N/A	#N/A	1.68	-3	1236719	1237672	COG0477	E	Amino acid transport and metabolism	METABOLISM
SM_RS14235	SMc03996	thiE2	thiamine-phosphate pyrophosphorylase	1.57	2.01	2.55	#N/A	#N/A	#N/A	-3	2994503	2995156	COG0352	H	Coenzyme transport and metabolism	METABOLISM
SM_RS22470	SMb20967		LacI family transcriptional regulator	#N/A	1.75	2.59	#N/A	#N/A	1.72	-2	1196376	1197410	COG1609	K	Transcription	INFORMATION STORAGE AND PROCESSING
SM_RS08640	SMc00255		hypothetical protein	#N/A	1.49	2.61	#N/A	#N/A	#N/A
SM_RS11905	SMc01569	carA	Carbamoyl-phosphate synthase small chain	#N/A	1.93	2.61	#N/A	#N/A	#N/A	1	2511829	2513034	COG0505	E	Amino acid transport and metabolism	METABOLISM
SM_RS15185	SMc03123		putative transcriptional regulator protein	#N/A	1.47	2.61	#N/A	#N/A	#N/A	1	3207160	3208107	COG2390	K	Transcription	INFORMATION STORAGE AND PROCESSING
SM_RS09545	SMc00150		PGN biosynthesis; Murein L,D-transpeptidase	#N/A	1.77	2.64	#N/A	#N/A	#N/A	-3	2017892	2019787	COG2989	S	Function unknown	POORLY CHARACTERIZED
SM_RS14450	SMc04041	pldB	lysophospholipase L2 protein	#N/A	1.9	2.9	#N/A	#N/A	#N/A	3	3044772	3045755	COG2267	I	Lipid transport and metabolism	METABOLISM
SM_RS09020	SMc00513		putative amino acid-binding periplasmic protein	#N/A	#N/A	2.92	#N/A	#N/A	#N/A	3	1899714	1900802	COG0683	E	Amino acid transport and metabolism	METABOLISM
SM_RS11285	SMc04454		putative ABC transporter ATP-binding protein	#N/A	1.7	2.98	#N/A	#N/A	#N/A	-2	2374242	2375891	COG0488	R	General function prediction only	POORLY CHARACTERIZED
SM_RS05730	SMc00555	cvpA	colicin V production transmembrane protein	#N/A	2.56	3.07	#N/A	#N/A	#N/A	-1	1225300	1225899	COG1286	R	General function prediction only	POORLY CHARACTERIZED
SM_RS14380	SMc04025		hypothetical protein	#N/A	1.67	3.09	#N/A	#N/A	#N/A	3	3023553	3024815	COG2845	S	Function unknown	POORLY CHARACTERIZED
SM_RS13720	SMc00695	aroK	Shikimate kinase; shikimate pathway	#N/A	2.56	3.2	#N/A	#N/A	#N/A	-1	2884678	2885256	COG0703	E	Amino acid transport and metabolism	METABOLISM
SM_RS05160	SMc00457		hypothetical protein	#N/A	#N/A	3.26	#N/A	#N/A	#N/A	-3	1100228	1100815	COG5402	S	Function unknown	POORLY CHARACTERIZED
SM_RS13715	SMc00696	aroB	3-dehydroquinate synthase; shikimate pathway	2.11	2.69	3.33	#N/A	#N/A	1.72	-2	2883540	2884673	COG0337	E	Amino acid transport and metabolism	METABOLISM
SM_RS05165	SMc00122	pbp	PGN biosynthesis; putative penicillin-binding protein	#N/A	1.96	3.4	#N/A	#N/A	#N/A	-2	1100913	1103147	COG0744	M	Cell wall/membrane/envelope biogenesis	CELLULAR PROCESSES AND SIGNALING
SM_RS09520	SMc00155	aroF	DAHP synthetase protein; shikimate pathway	#N/A	2.23	3.43	#N/A	#N/A	#N/A	-3	2012405	2013778	COG3200	E	Amino acid transport and metabolism	METABOLISM
SM_RS05645	SMc02554		hypothetical protein	#N/A	1.96	3.44	#N/A	#N/A	#N/A	-1	1207165	1207629	COG1051	F	Nucleotide transport and metabolism	METABOLISM
SM_RS02680	SMc02219		putative amino acid-binding periplasmic protein of ABC transporter	#N/A	#N/A	3.47	#N/A	#N/A	#N/A	2	581564	582349	COG0834	E	Amino acid transport and metabolism	METABOLISM
SM_RS03125	SMc02311		Maf-like protein R00615	#N/A	2.11	3.51	#N/A	#N/A	#N/A	2	682637	683257	COG0424	D	Cell cycle control, cell division, chromosome partitioning	CELLULAR PROCESSES AND SIGNALING
SM_RS05155	SMc00128		hypothetical protein	#N/A	2.05	3.55	#N/A	#N/A	#N/A	-1	1099690	1100235	COG5436	S	Function unknown	POORLY CHARACTERIZED
SM_RS05640	SMc02555		secreted protein	#N/A	#N/A	3.66	#N/A	#N/A	#N/A
SM_RS00810	SMc02832		putative periplasmic binding protein	1.01	2.21	3.72	#N/A	#N/A	1.28	-1	180139	181998	COG4166	E	Amino acid transport and metabolism	METABOLISM
SM_RS02595	SMc02147	phoR	phosphate regulon sensor histidine kinase transmembrane protein	#N/A	#N/A	3.81	#N/A	#N/A	#N/A	1	565258	566520	COG0642	T	Signal transduction mechanisms	CELLULAR PROCESSES AND SIGNALING
SM_RS13375	SMc02435	hemK1	putative methyltransferase protein	#N/A	3.09	3.95	#N/A	#N/A	2.68	-1	2818114	2818995	COG2890	J	Translation, ribosomal structure and biogenesis	INFORMATION STORAGE AND PROCESSING
SM_RS02620	SMc02141	phoU	Phosphate transport system protein phoU	#N/A	#N/A	3.95	#N/A	#N/A	#N/A	2	571559	572272	COG0704	P	Inorganic ion transport and metabolism	METABOLISM
SM_RS05430	SMc02659	relA	putative GTP pyrophosphokinase (ATP:GTP 3'-pyrophosphotransferase) protein	#N/A	1.82	4.42	#N/A	#N/A	#N/A	2	1164419	1166644	COG0317	K	Transcription	INFORMATION STORAGE AND PROCESSING
SM_RS10410	SMc04201		putative signal peptide protein	#N/A	#N/A	4.62	#N/A	#N/A	#N/A	-2	2186385	2187110	COG1357	S	Function unknown	POORLY CHARACTERIZED
SM_RS05225	SMc02365	degP1	Probable periplasmic serine endoprotease DegP-like	#N/A	#N/A	#N/A	#N/A	#N/A	-3.42	1	1112257	1113771	COG0265	O	Posttranslational modification, protein turnover, chaperones	CELLULAR PROCESSES AND SIGNALING
SM_RS00740	SMc04110		pilus assembly protein CpaD	#N/A	#N/A	#N/A	#N/A	#N/A	-3.37
SM_RS12125	SMc02704		MoxR AAA+ ATPase molecular chaperone (SMc02703-SMc02706)	#N/A	#N/A	#N/A	#N/A	-2.53	-3.1	2	2551925	2552845	COG1721	R	General function prediction only	POORLY CHARACTERIZED
SM_RS16690	SMc03872		hypothetical protein	#N/A	#N/A	#N/A	#N/A	-2.31	-3.1	2	3536747	3538240	COG4784	R	General function prediction only	POORLY CHARACTERIZED
SM_RS13935	SMc00651		DUF1134-containing protein	#N/A	#N/A	#N/A	#N/A	-2.39	-2.86
SM_RS12130	SMc02705		MoxR AAA+ ATPase molecular chaperone (SMc02703-SMc02706)	#N/A	#N/A	#N/A	-1.69	-2.32	-2.84
SM_RS07790	SMc02068		putative ABC transporter ATP-binding protein	#N/A	#N/A	#N/A	#N/A	#N/A	-2.27	2	1650023	1651132	COG3842	E	Amino acid transport and metabolism	METABOLISM
SM_RS02050	SMc01119		hypothetical protein	#N/A	#N/A	#N/A	#N/A	#N/A	-2.26	3	436305	436871	COG0694	O	Posttranslational modification, protein turnover, chaperones	CELLULAR PROCESSES AND SIGNALING
SM_RS03660	SMc00775	fbpB	putative IRON(III) permease protein	#N/A	#N/A	#N/A	#N/A	#N/A	-2.08	-1	791887	793569	COG1178	P	Inorganic ion transport and metabolism	METABOLISM
SM_RS09250	SMc00760	recA	recombinase A	#N/A	#N/A	#N/A	#N/A	#N/A	-2	-3	1948178	1949224	COG0468	L	Replication, recombination and repair	INFORMATION STORAGE AND PROCESSING
SM_RS08955	SMc00525		transmembrane protein	#N/A	#N/A	#N/A	#N/A	#N/A	-1.96
SM_RS23850	SMb20686		ATP-dependent DNA ligase	#N/A	#N/A	#N/A	#N/A	#N/A	-1.96	3	1489827	1490711	COG1273	S	Function unknown	POORLY CHARACTERIZED
SM_RS08125	SMc01698		putative oxidoreductase protein	#N/A	#N/A	#N/A	#N/A	#N/A	-1.92	3	1729161	1729916	COG1028	I	Lipid transport and metabolism	METABOLISM
SM_RS07415	SMc01038		hypothetical protein	#N/A	#N/A	#N/A	#N/A	#N/A	-1.91	1	1564951	1565400	COG2867	I	Lipid transport and metabolism	METABOLISM
SM_RS08875	SMc00296	phbC	Poly-beta-hydroxybutyrate polymerase	#N/A	-1.01	#N/A	#N/A	-1.34	-1.9	3	1868133	1869968	COG3243	I	Lipid transport and metabolism	METABOLISM
SM_RS03710	SMc00784		putative iron binding protein	#N/A	#N/A	#N/A	#N/A	#N/A	-1.88	-2	805302	806345	COG1840	P	Inorganic ion transport and metabolism	METABOLISM
SM_RS08505	SMc00234	ppiD	putative peptidyl-prolyl cis-trans isomerase protein	#N/A	#N/A	#N/A	#N/A	#N/A	-1.87	1	1800397	1802289	COG0760	O	Posttranslational modification, protein turnover, chaperones	CELLULAR PROCESSES AND SIGNALING
SM_RS00795	SMc02829		putative ATP-binding ABC transporter protein	#N/A	#N/A	#N/A	#N/A	#N/A	-1.76	-2	176106	177746	COG4172	R	General function prediction only	POORLY CHARACTERIZED
SM_RS11100	SMc01877	recN	DNA repair protein	#N/A	#N/A	#N/A	#N/A	#N/A	-1.72	-3	2330174	2331847	COG0497	L	Replication, recombination and repair	INFORMATION STORAGE AND PROCESSING
SM_RS08425	SMc00951		hypothetical protein	#N/A	#N/A	#N/A	#N/A	#N/A	-1.63	1	1777786	1779600	COG4166	E	Amino acid transport and metabolism	METABOLISM
SM_RS08975	SMc00522	rhlE1	putative ATP-dependent RNA helicase protein	#N/A	#N/A	#N/A	#N/A	#N/A	-1.62	1	1891837	1893336	COG0513	J	Translation, ribosomal structure and biogenesis	INFORMATION STORAGE AND PROCESSING
SM_RS00805	SMc02831		ABC transporter permease	#N/A	#N/A	#N/A	#N/A	#N/A	-1.51	-1	178876	179958	COG4174	R	General function prediction only	POORLY CHARACTERIZED
SM_RS23855	SMb20687		hypothetical protein	#N/A	#N/A	#N/A	#N/A	#N/A	-1.39	2	1490711	1491796	COG0457	R	General function prediction only	POORLY CHARACTERIZED
SM_RS00905	SMc02850	polA	DNA polymerase I	#N/A	#N/A	#N/A	#N/A	#N/A	-1.32	-1	198469	201483	COG0258,COG0749	L	Replication, recombination and repair	INFORMATION STORAGE AND PROCESSING
SM_RS07745	SMc02077	xthA2	putative exodeoxyribonuclease III protein	#N/A	#N/A	#N/A	#N/A	#N/A	-1.29	-1	1638175	1638966	COG0708	L	Replication, recombination and repair	INFORMATION STORAGE AND PROCESSING
SM_RS07445	SMc01044	ntrY	nitrogen regulation transmembrane protein	#N/A	#N/A	#N/A	#N/A	-1.37	-1.28	2	1571105	1573366	COG5000	T	Signal transduction mechanisms	CELLULAR PROCESSES AND SIGNALING
SM_RS03465	SMc03049	flgL	flagellar hook-associated protein FlgL	#N/A	#N/A	#N/A	#N/A	#N/A	-1.17	1	745927	746964	COG1344	N	Cell motility	CELLULAR PROCESSES AND SIGNALING
SM_RS09360	SMc00185		ABC transporter ATP-binding transmembrane protein	#N/A	#N/A	#N/A	#N/A	#N/A	-1.15	-3	1977878	1979731	COG1132	V	Defense mechanisms	CELLULAR PROCESSES AND SIGNALING
SM_RS07845	SMc02057	secD1	bifunctional preprotein translocase subunit SecD/SecF	#N/A	#N/A	#N/A	#N/A	#N/A	-0.96	3	1660365	1662941	COG0341,COG0342	U	Intracellular trafficking, secretion, and vesicular transport	CELLULAR PROCESSES AND SIGNALING
SM_RS11625	SMc01657	foxA	ferrioxamine B receptor precursor protein	#N/A	#N/A	#N/A	#N/A	#N/A	1.08	1	2455078	2457252	COG1629	P	Inorganic ion transport and metabolism	METABOLISM
SM_RS04375	SMc00993	purD	Phosphoribosylamine--glycine ligase	#N/A	#N/A	#N/A	#N/A	#N/A	1.2	-2	938694	939965	COG0151	F	Nucleotide transport and metabolism	METABOLISM
SM_RS04090	SMc00904		hypothetical protein	#N/A	#N/A	#N/A	#N/A	#N/A	1.24	2	879455	881176	COG1187	J	Translation, ribosomal structure and biogenesis	INFORMATION STORAGE AND PROCESSING
SM_RS12600	SMc01829		putative transport transmembrane protein	#N/A	#N/A	#N/A	#N/A	#N/A	1.25	1	2652988	2656299	COG0841	V	Defense mechanisms	CELLULAR PROCESSES AND SIGNALING
SM_RS00175	SMc02760		putative ATP-dependent nuclease/helicase protein	#N/A	#N/A	#N/A	#N/A	#N/A	1.28	-3	34496	38065	COG1074	L	Replication, recombination and repair	INFORMATION STORAGE AND PROCESSING
SM_RS05190	SMc00458	feuP	transcription regulator protein	#N/A	1.61	#N/A	#N/A	#N/A	1.33	2	1104977	1105648	COG0745	K	Transcription	INFORMATION STORAGE AND PROCESSING
SM_RS04970	SMc00043	sodB	Superoxide dismutase [Mn]	#N/A	#N/A	#N/A	#N/A	#N/A	1.41	2	1067033	1067635	COG0605	P	Inorganic ion transport and metabolism	METABOLISM
SM_RS03295	SMc03015		putative transcription regulator protein	#N/A	#N/A	#N/A	#N/A	#N/A	1.52	2	714089	714826	COG2771	K	Transcription	INFORMATION STORAGE AND PROCESSING
SM_RS00180	SMc02759		hypothetical protein	#N/A	#N/A	#N/A	#N/A	#N/A	1.82	-2	38055	41234	COG2887,COG3893	L	Replication, recombination and repair	INFORMATION STORAGE AND PROCESSING
SM_RS01030	SMc02875		hypothetical protein	#N/A	#N/A	#N/A	#N/A	#N/A	1.98	1	231331	232215	COG2971	G	Carbohydrate transport and metabolism	METABOLISM
SM_RS17095	SMc02798	mnmG	tRNA uridine 5-carboxymethylaminomethyl modification enzyme MnmG	#N/A	#N/A	#N/A	#N/A	#N/A	2.03	-2	3647496	3649367	COG0445	D	Cell cycle control, cell division, chromosome partitioning	CELLULAR PROCESSES AND SIGNALING
SM_RS01290	SMc00329	irr	putative IRON response regulator protein	#N/A	#N/A	#N/A	#N/A	#N/A	2.11	2	283769	284191	COG0735	P	Inorganic ion transport and metabolism	METABOLISM
SM_RS07565	SMc02112		hypothetical protein	#N/A	#N/A	#N/A	#N/A	#N/A	2.14
SM_RS13955	SMc00647	rluD	putative ribosomal large subunit pseudouridine synthase protein	#N/A	#N/A	#N/A	#N/A	#N/A	2.44	1	2928106	2929137	COG0564	J	Translation, ribosomal structure and biogenesis	INFORMATION STORAGE AND PROCESSING
SM_RS17100	SMc02797	thdF	tRNA modification GTPase	#N/A	#N/A	#N/A	#N/A	2.03	2.63	-2	3649491	3650621	COG0486	R	General function prediction only	POORLY CHARACTERIZED
SM_RS02145	SMc01100	fmt	Methionyl-tRNA formyltransferase	1.66	#N/A	#N/A	#N/A	2.41	3.1	2	456143	457078	COG0223	J	Translation, ribosomal structure and biogenesis	INFORMATION STORAGE AND PROCESSING
SM_RS00985	SMc02866	acrR	TetR family transcriptional regulator of acrAB/smeAB	#N/A	#N/A	#N/A	#N/A	#N/A	5.29	-2	219195	219845	COG1309	K	Transcription	INFORMATION STORAGE AND PROCESSING
SM_RS17010	SMc04085		hypothetical protein	-1	-0.98	#N/A	#N/A	#N/A	#N/A	1	3621709	3626496	COG2902	E	Amino acid transport and metabolism	METABOLISM
SM_RS07715	SMc02083		putative methyltransferase (PCM-like) transmembrane protein	1.75	#N/A	#N/A	#N/A	#N/A	#N/A	3	1628736	1629395	COG2518	O	Posttranslational modification, protein turnover, chaperones	CELLULAR PROCESSES AND SIGNALING
SM_RS21310	SMb21182		hypothetical protein	#N/A	-1.74	#N/A	#N/A	#N/A	#N/A	1	929179	930363	COG1804	C	Energy production and conversion	METABOLISM
SM_RS22345	SMb20942	exoB	UDP-glucose 4-epimerase	#N/A	-1.82	#N/A	#N/A	#N/A	#N/A	1	1168150	1169136	COG1087	M	Cell wall/membrane/envelope biogenesis	CELLULAR PROCESSES AND SIGNALING
SM_RS05420	SMc02407		hypothetical protein	#N/A	#N/A	#N/A	#N/A	-2.41	#N/A	-1	1162858	1163436	COG1432	S	Function unknown	POORLY CHARACTERIZED
SM_RS11985	SMc01595		putative sensor histidine kinase transmembrane protein	#N/A	#N/A	#N/A	#N/A	-3.04	#N/A	3	2525904	2527286	COG0642	T	Signal transduction mechanisms	CELLULAR PROCESSES AND SIGNALING

## Sheet: All_genes
Gene_name_1	Gene_name_2	TA_sites	phz_0,05_adj_p-val	phz_0,1_adj_p-val	phz_0,2_adj_p-val	phz_0,05_log2FC	phz_0,1_log2FC	phz_0,2_log2FC	bleo_0,04_adj_p-val	bleo_0,08_adj_p-val	bleo_0,16_adj_p-val	bleo_0,04_log2FC	bleo_0,08_log2FC	bleo_0,16_log2FC
SM_RS00005	SMc02794	11	1	1	1	0.11	0	0	1	1	1	0.09	0	0
SM_RS00010	SMc02793	14	1	0.44359	0	-0.1	-0.77	-1.38	1	1	1	0.38	0	0.05
SM_RS00015	SMc02792	5	1	1	1	0.72	0.82	-0.41	1	1	1	-0.47	0.21	0.5
SM_RS00020	SMc02791	5	1	1	0.68863	1.03	1.95	2.27	1	1	0.86638	0.45	-0.14	1.67
SM_RS00025	SMc02790	7	1	1	0.2131	-0.74	0.11	-0.74	1	1	0.7206	-0.6	-0.74	-0.69
SM_RS00030	SMc02789	11	1	1	0.02723	-0.52	-0.52	-1.76	0.61654	0.6445	0.00512	-1.38	-1.44	-2.09
SM_RS00035	SMc02788	4	1	1	1	-0.12	0.71	-0.51	1	1	1	-0.95	-1.01	-0.67
SM_RS00040	SMc02787	2	1	1	0.95521	-1.7	-0.94	-1.73	1	1	1	-0.61	-0.41	-0.41
SM_RS00045	SMc02786	11	1	1	1	0.06	-0.05	-0.32	1	1	1	0.35	-0.22	0.05
SM_RS00050	SMc02785	10	1	1	1	0.33	0.13	0.23	1	1	1	-0.07	0.13	-0.04
SM_RS00055	SMc02784	3	1	1	1	0.72	0.7	0.77	1	1	1	0.43	0.8	0.78
SM_RS00060	SMc02783	3	1	1	1	0.22	0.02	-0.75	1	1	1	0.32	0.26	-0.22
SM_RS00065	SMc02782	19	1	1	1	-0.03	-0.01	-0.03	1	1	1	-0.03	-0.03	-0.02
SM_RS00070	SMc02781	5	1	1	0.95658	0.67	1.27	1.12	1	1	1	0.74	0.64	1.05
SM_RS00075	SMc02780	15	1	1	0.94724	0.04	-0.03	-0.48	1	1	1	0.1	0.03	-0.35
SM_RS00080	SMc02779	13	1	1	1	0	0	0	1	1	1	0	0	0
SM_RS00085	SMc02778	7	1	1	1	0.05	0.27	-0.21	1	1	1	0.5	0.28	0.39
SM_RS00090	SMc02777	7	1	1	0.91455	0.52	0.79	0.44	1	1	1	0.2	-0.25	0.12
SM_RS00095	SMc02776	19	1	1	0.35401	-0.3	-0.44	-0.66	1	1	1	-0.01	0.22	-0.04
SM_RS00100	SMc02775	18	1	1	1	0.27	0.03	0.01	1	1	1	0.22	0.23	0.05
SM_RS00105	SMc02774	7	1	1	1	-0.34	0.13	-0.03	1	1	1	0.19	-0.27	-0.04
SM_RS00110	SMc02773	12	1	1	1	-0.2	-0.16	-0.26	1	1	1	0.2	-0.07	0.08
SM_RS00115	SMc02772	6	1	1	1	0.41	0.17	0.02	1	1	1	0.2	-0.03	0.18
SM_RS00120	SMc02771	9	1	1	1	0	0.24	0.04	1	1	1	0.01	0.24	0.05
SM_RS00125	SMc02770	15	1	1	1	-0.02	-0.01	-0.08	1	1	1	0.04	0.06	0.23
SM_RS00130	SMc02769	5	1	1	1	0.1	-0.08	-0.29	1	1	1	0.18	-0.31	-0.26
SM_RS00135	SMc02768	3	1	1	0.91871	-1.35	-0.61	-0.95	1	1	1	-0.67	-0.98	-0.99
SM_RS00140	SMc02767	5	0.95034	1	0.51687	0.83	0.44	0.87	1	1	1	0.41	0.6	0.14
SM_RS00145	SMc02766	12	1	1	1	0.35	0.59	0.22	1	1	0.99492	0.97	0.57	0.66
SM_RS00150	SMc02765	8	1	1	0.55613	0.26	-0.18	-0.42	1	1	1	0.03	-0.49	0
SM_RS00155	SMc02764	9	1	1	1	0.06	0	0	1	1	1	0	0.06	0.02
SM_RS00160	SMc02763	12	1	1	1	0	0.13	0	1	1	1	0.1	0.07	0.14
SM_RS00165	SMc02762	15	1	1	1	0	0	0	1	1	1	0	0	0
SM_RS00170	SMc02761	2	1	1	1	0	0	0	1	1	1	0	0	0
SM_RS00175	SMc02760	26	1	1	0.52559	-0.14	-0.24	-0.74	1	1	0.04179	0.39	0.75	1.28
SM_RS00180	SMc02759	25	0.99552	0.98141	1	0.78	0.62	0.32	1	0.27398	0	0.64	1.39	1.82
SM_RS00185	SMc02758	7	1	1	1	-0.05	-0.03	-0.5	1	1	1	-0.53	0.03	0.78
SM_RS00190	SMc02757	16	1	1	0.7878	0.11	-0.26	-0.58	1	1	0.80816	0.02	0.58	0.71
SM_RS00195	SMc02756	18	1	1	1	0	0.03	0.03	1	1	1	0.02	0	0.06
SM_RS00200	SMc02755	14	1	1	0.8481	0.5	0.27	0.58	1	1	1	0.24	-0.23	-0.17
SM_RS00205	SMc02754	1	1	1	0.84924	1.33	0.33	3.54	1	1	1	1.2	-1.36	0.25
SM_RS00210	SMc02753	4	1	1	1	0.08	0.75	1.29	1	1	1	-1.8	-1.62	-0.95
SM_RS00215	SMc02752	1	1	1	1	0	0	0	1	1	1	0	0	0
SM_RS00220	SMc04446	11	1	1	1	0.03	0.01	-0.05	1	1	1	0.2	0.59	0.06
SM_RS00225	SMc02560	7	1	1	1	0	0.05	0.04	1	1	1	0	0	0
SM_RS00230	SMc02562	15	1	1	1	0.31	-0.05	-0.16	1	1	1	0.03	0.05	-0.17
SM_RS00235	SMc02563	0	1	1	1	0	0	0	1	1	1	0	0	0
SM_RS00240	SMc02564	6	1	1	1	0.1	0.07	0.12	1	1	1	0.15	0.52	0.05
SM_RS00245	SMc02566	5	1	1	1	0.24	0.68	0.21	1	1	1	0.62	0.47	0.48
SM_RS00250	SMc02567	13	1	1	1	0	0	0	1	1	1	0	0	0
SM_RS00255	SMc02568	4	1	1	0.84924	-0.96	-0.5	-0.96	1	1	1	-0.72	-0.62	0.52
SM_RS00260	SMc02569	6	1	1	1	-0.92	-0.92	-0.7	1	1	1	0.21	-0.33	-0.24
SM_RS00265	SMc02570	5	1	1	0.71173	0.06	0	0.73	1	1	0.81125	0.1	2.13	1.32
SM_RS00270	SMc02572	4	1	1	1	0	0	0	1	1	1	0	0.51	0.14
SM_RS00275	SMc02573	2	1	1	0.72872	0.48	-0.39	-0.39	1	1	0.6553	1.31	0.87	1.58
SM_RS00280	SMc02574	5	1	1	1	-0.4	-0.12	-0.46	1	0.6445	0.80816	-0.01	1.69	1.38
SM_RS00285	SMc02575	7	1	1	1	0.16	0.49	0.56	1	1	1	-0.05	0.36	0.18
SM_RS00290	SMc02576	7	1	1	1	0.18	0.69	0.45	1	1	1	0.85	0.79	0.41
SM_RS00295	SMc02577	6	1	1	1	0.07	0.19	0.34	1	1	1	-0.15	-0.22	-0.15
SM_RS00300	SMc02578	18	0.09861	0	0	-1.31	-2.39	-2.18	1	0.52882	0	-0.59	-1.01	-1.38
SM_RS00305	SMc02579	13	1	1	1	-0.06	0.05	0.03	1	1	1	-0.14	-0.02	0.18
SM_RS00310	SMc02580	13	1	1	1	0.24	0.29	0.43	1	1	1	0.36	0.33	0.3
SM_RS00315	SMc02581	26	1	1	1	-0.01	-0.17	-0.04	1	1	1	-0.31	-0.22	0.02
SM_RS00320	SMc02582	12	1	0.01989	0	-1.17	-2	-3.24	1	0.25204	0	-0.84	-1.54	-1.81
SM_RS00325	SMc02583	4	1	1	1	0.78	0.76	0.41	1	1	1	1.03	0.88	0.79
SM_RS00330	SMc02584	6	1	1	1	0.29	-0.4	0.1	1	1	1	0.09	-0.45	0.04
SM_RS00335	SMc02585	13	1	1	1	-0.48	0.07	-0.07	1	1	1	0.42	0.41	0.18
SM_RS00340	SMc02586	17	1	1	1	0.2	-0.07	0.15	1	1	1	-0.35	-0.09	-0.13
SM_RS00345	SMc02587	3	1	1	0.59673	-0.79	-1.18	-1.8	1	1	1	-1.17	-1.17	-0.51
SM_RS00350	SMc02588	15	1	1	1	-0.11	-0.17	-0.06	1	1	1	-0.09	-0.09	-0.04
SM_RS00355	SMc02589	15	1	1	1	-0.27	-0.02	-0.33	1	1	1	-0.32	-0.12	-0.04
SM_RS00360	SMc02676	54	1	1	1	0	0	0	1	1	1	0	0	0
SM_RS00365	SMc02621	2	1	1	1	0	0	0	1	1	1	0	0	0
SM_RS00370	SMc02622	0	1	1	1	0	0	0	1	1	1	0	0	0
SM_RS00375	SMc02668	113	1	1	1	0	0	0	1	1	1	0	0	0
SM_RS00380	SMc02669	3	1	1	1	0	0	0	1	1	1	0	0	0
SM_RS00385	SMc02623	2	1	1	1	0	0	0	1	1	1	0	0	0
SM_RS00390	SMc02590	22	1	1	1	0.34	0.07	-0.1	1	1	1	0.12	0.17	0.39
SM_RS00395	SMc02591	3	1	1	1	-0.02	-0.48	-0.63	1	1	1	0.26	0.22	-0.18
SM_RS00400	SMc02592	7	1	1	0.94632	0.22	-0.02	0.53	1	1	1	0.56	0.86	0.28
SM_RS00405	SMc02593	8	1	1	1	0.87	0.56	0.46	1	1	1	0.57	0.39	0.34
SM_RS00410	SMc02594	13	1	1	0.91871	0.17	-0.33	-0.35	1	1	1	-0.11	0.27	0.01
SM_RS00415	SMc02595	11	1	1	0.88854	-0.3	-0.16	-0.62	1	1	1	0.26	0.14	-0.06
SM_RS00420	SMc02596	16	1	1	1	-0.05	-0.17	0.07	1	1	1	0.24	0.09	0.08
SM_RS00425	SMc04463	7	1	1	0.8481	0.77	0.54	0.69	1	1	1	0.75	0.57	0.41
SM_RS00430	SMc02600	14	1	1	1	-0.12	0.04	-0.39	1	1	1	0.07	0.24	0.07
SM_RS00435	SMc02602	4	1	1	1	0.2	-0.45	-0.27	1	1	1	-0.15	0.22	0.06
SM_RS00440	SMc02604	5	1	1	1	0.26	-0.2	-0.01	1	1	0.80816	0.1	-0.29	-0.8
SM_RS00445	SMc02605	2	1	1	1	1.07	-0.04	0.59	1	1	1	-0.24	-0.2	0.17
SM_RS00450	SMc02606	35	1	1	1	-0.2	-0.07	-0.17	1	1	1	0.07	-0.05	-0.07
SM_RS00455	SMc02607	4	1	1	0.47268	-0.32	-0.78	-1.5	1	1	0.15841	-1.34	-1.22	-1.72
SM_RS00460	SMc02608	18	1	1	1	0.31	0.11	0.08	1	1	1	0.18	0.05	0.33
SM_RS00465	SMc02609	9	1	1	1	0.49	0.69	0.53	1	1	1	0.51	0.45	0.12
SM_RS00470	SMc02610	12	1	1	1	0.01	-0.04	0.2	1	1	1	0.19	0.13	0.02
SM_RS00475	SMc02611	11	1	1	1	0.11	0.36	0.4	1	1	1	0.56	0.44	0.19
SM_RS00480	SMc02612	15	1	1	1	-0.02	0.36	0.12	1	1	1	-0.04	0.56	0.45
SM_RS00485	SMc02613	12	1	1	0.97579	0.06	-0.44	-0.45	1	1	1	-0.13	-0.2	-0.1
SM_RS00490	SMc02614	3	1	1	1	1.24	1.15	1.08	1	1	1	1.05	0.63	1.13
SM_RS00495	SMc02615	4	1	1	0.99028	0.05	-0.58	-0.65	1	1	1	-0.11	-0.23	-0.36
SM_RS00500	SMc02616	24	1	1	1	0.34	-0.11	0.11	1	1	1	0.2	-0.14	-0.08
SM_RS00505	SMc02618	6	1	1	1	-0.16	-0.27	-0.21	1	1	1	-0.34	-0.3	-0.05
SM_RS00510	SMc02619	6	1	1	0.91455	-0.78	-0.77	-0.53	1	1	1	-0.26	-0.41	-0.39
SM_RS00515	SMc02620	9	1	1	1	-0.3	-0.26	-0.23	1	1	1	-0.02	-0.27	-0.13
SM_RS00520	SMc04154	11	1	1	1	-0.3	0.16	-0.17	1	1	1	-0.49	0.19	0.6
SM_RS00525	SMc04153	18	1	1	1	-0.02	-0.04	-0.11	1	1	1	-0.27	0.06	-0.05
SM_RS00530	SMc04152	6	1	1	1	-0.04	-0.05	-0.24	1	1	1	-0.15	0.26	0.27
SM_RS00535	SMc04151	11	1	1	1	-0.28	-0.31	-0.27	1	1	1	-0.32	-0.19	-0.08
SM_RS00540	SMc04150	16	1	1	1	0.15	-0.03	-0.01	1	1	1	0.04	0.08	0.04
SM_RS00545	SMc04149	33	1	1	0.9672	-0.16	-0.22	-0.24	1	1	1	-0.27	-0.31	-0.07
SM_RS00550	SMc04148	38	1	1	1	0.13	-0.03	0.23	1	1	1	-0.03	0.18	0.11
SM_RS00555	SMc04147	30	1	1	1	0.07	0.15	-0.04	1	1	1	0.17	0.09	0.08
SM_RS00560	SMc04146	30	1	1	1	0.06	0.06	0.08	1	1	1	0.02	0.17	0.05
SM_RS00565	SMc04145	8	1	1	1	0.14	0.04	-0.28	1	1	1	0.06	0.24	-0.14
SM_RS00570	SMc04144	14	1	1	1	0.56	0.09	0.21	1	1	0.98763	0.72	0.29	0.73
SM_RS00575	SMc04143	4	1	1	0.54351	-0.61	-1.02	-1.32	1	1	1	-0.55	-0.37	-0.58
SM_RS00580	SMc04142	4	1	1	1	1.45	0.39	-0.28	1	0.93917	1	1.57	1.8	0.66
SM_RS00585	SMc04141	7	1	1	1	-0.12	-0.16	-0.51	1	1	1	0.31	0.08	0.1
SM_RS00590	SMc04140	8	1	1	1	-0.06	0.05	-0.19	1	1	1	-0.04	0.56	0.24
SM_RS00595	SMc04139	12	1	1	1	-0.09	-0.05	-0.22	1	1	1	-0.65	-0.17	-0.3
SM_RS00600	SMc04138	7	1	1	1	0.43	0.74	0.18	1	1	1	0.1	0.23	0.16
SM_RS00605	SMc04137	10	1	1	1	0.08	-0.12	-0.14	1	1	1	0.24	-0.17	-0.05
SM_RS00610	SMc04136	16	1	1	1	0.34	0.09	0	1	1	1	0.36	0.39	0.14
SM_RS00615	SMc04135	15	1	1	1	0.07	-0.23	-0.3	1	1	1	0.05	-0.03	0.01
SM_RS00620	SMc04134	14	1	1	0.91871	-0.2	-0.68	-0.37	1	1	1	0.03	-0.07	-0.08
SM_RS00625	SMc04133	12	1	1	1	0.08	0	-0.16	1	1	1	0.06	0.02	-0.13
SM_RS00630	SMc04132	15	1	1	0.99963	0.36	0.04	-0.29	1	1	1	-0.04	0.18	0.05
SM_RS00635	SMc04131	13	1	1	1	-0.04	0.11	-0.18	1	1	1	-0.5	0.13	-0.02
SM_RS00640	SMc04130	3	1	1	1	-0.16	0.11	-0.01	1	1	1	-0.26	-0.07	-0.47
SM_RS00645	SMc04129	21	1	1	1	0.13	0.12	0.06	1	1	1	0.08	0.39	0.04
SM_RS00650	SMc04128	9	1	1	0.85068	-0.27	0.06	-0.37	1	1	1	0.05	0.38	0.19
SM_RS00655	SMc04127	9	1	1	1	0.1	0.2	-0.16	1	1	1	0.22	0.53	0.39
SM_RS00660	SMc04126	17	1	1	0.63709	-0.3	-0.34	-0.54	1	1	1	0.01	0.03	-0.31
SM_RS00665	SMc04125	10	1	1	1	0.04	0.06	-0.32	1	1	1	0.25	0.24	0.24
SM_RS00670	SMc04124	7	1	1	1	0.58	0.49	0.35	1	1	1	0.48	-0.09	0.68
SM_RS00675	SMc04123	9	1	1	1	-0.17	-0.26	-0.18	1	1	1	-0.43	-0.31	-0.21
SM_RS00680	SMc04122	8	1	1	1	0.21	0.53	0.35	1	1	1	0.29	-0.05	0.58
SM_RS00685	SMc04121	6	1	1	1	0.9	0.06	0.02	1	1	1	0.15	-0.25	0.26
SM_RS00690	SMc04120	13	1	1	1	0.2	0.17	-0.22	1	1	1	0.3	0.26	0.32
SM_RS00695	SMc04119	12	1	1	0.96337	-0.08	-0.34	-0.42	1	1	1	0.34	0.34	0.03
SM_RS00700	SMc04118	7	1	1	0.63709	1.09	1.05	1.51	1	1	0.6238	1.39	0.77	1.18
SM_RS00705	SMc04117	6	1	1	1	0.34	-0.57	-0.36	1	1	1	0.47	0.57	0.15
SM_RS00710	SMc04116	15	1	1	1	0	0	0	1	1	1	0	0	0
SM_RS00715	SMc04115	5	1	1	1	0.06	0.09	-0.12	1	1	1	0.03	0.05	0.05
SM_RS00720	SMc04114	3	1	1	1	0.5	0.34	0.36	1	1	1	0.6	1.27	0.57
SM_RS00725	SMc04113	8	1	1	1	0.07	0.59	0.62	1	1	1	-0.02	0.1	0.47
SM_RS00730	SMc04112	3	1	1	1	0.12	-0.58	0.52	1	1	1	-0.85	-1.07	-0.66
SM_RS00735	SMc04111	15	1	1	1	0.2	0.24	-0.15	1	1	1	0.32	0.18	0.14
SM_RS00740	SMc04110	9	1	1	0.06597	-0.28	-0.3	-1.22	1	0.0541	0	-0.5	-2.38	-3.37
SM_RS00745	SMc04109	12	1	1	1	-0.04	0.02	-0.27	1	1	1	0.45	0.58	0.01
SM_RS00750	SMc02820	14	1	1	1	-0.17	-0.44	-0.07	1	1	1	0.02	0.32	-0.09
SM_RS00755	SMc02821	7	1	1	1	0.22	0.06	0.05	1	1	1	0.25	-0.22	0.08
SM_RS00760	SMc02822	7	1	1	0.59689	0.34	0.52	-0.96	1	1	1	0.25	0.89	0.58
SM_RS00765	SMc02823	15	1	1	1	0	0	0	1	1	1	0	0	0
SM_RS00770	SMc02824	7	1	1	1	-0.14	0.02	-0.24	1	1	1	0.14	-0.36	0.01
SM_RS00775	SMc02825	13	1	1	1	0.01	0.16	0.28	1	1	1	0.39	0.41	0.48
SM_RS00780	SMc02826	5	1	1	1	0.43	0.4	0.2	1	1	0.91054	0.61	0.77	0.5
SM_RS00785	SMc02827	11	1	0.04908	0	-0.85	-1.76	-1.78	0.61654	1	0.47873	-1.12	-0.27	-0.78
SM_RS00790	SMc02828	8	1	1	1	0.13	0.08	0.09	1	1	1	-0.11	0.42	0.18
SM_RS00795	SMc02829	12	1	1	0.25161	-0.4	0.28	0.87	1	0.6445	0	-0.8	-1.07	-1.76
SM_RS00800	SMc02830	14	1	1	0.38072	0.35	0.47	1.89	1	1	0.53649	-0.31	-0.69	-0.93
SM_RS00805	SMc02831	15	1	1	0.50912	-0.21	-0.07	1.04	1	0.66254	0.04179	-0.74	-1.34	-1.51
SM_RS00810	SMc02832	34	0	0	0	1.01	2.21	3.72	1	0.37908	0	0.26	0.74	1.28
SM_RS00815	SMc02833	10	0.44032	0.01439	0.00331	-1.85	-2.29	-2.22	1	1	1	-0.47	-0.97	-0.62
SM_RS00820	SMc02834	2	1	1	1	-0.26	0.09	-0.5	1	1	1	0.45	0.63	0.25
SM_RS00825	SMc02835	10	1	1	0.02565	-0.01	-0.55	-1.22	1	1	1	0.15	0.37	0.57
SM_RS00830	SMc02836	21	1	1	1	-0.07	-0.04	-0.01	1	1	1	-0.08	-0.07	-0.04
SM_RS00835	SMc02837	4	1	1	1	0.48	0	0.6	1	1	1	0.29	0	0.05
SM_RS00840	SMc02838	8	0.98396	0.02915	0	-1.23	-2.47	-2.69	1	1	1	0.03	0.39	0.55
SM_RS00850	SMc02839	21	1	1	1	0	0	0	1	1	1	0	0	0
SM_RS00860	SMc02841	7	1	1	1	-0.3	0.15	0.08	1	1	1	0.55	0.55	0.18
SM_RS00865	SMc02842	5	1	1	1	-0.2	-0.21	-0.7	1	1	1	-0.24	-0.39	-0.41
SM_RS00870	SMc02843	10	1	1	1	0.11	0.22	0.03	1	1	1	0.09	0.44	0.24
SM_RS00875	SMc02844	5	1	1	1	0.07	0.51	0.33	1	1	1	-0.13	-0.09	0.37
SM_RS00880	SMc02845	7	1	1	0.94724	0.09	-0.37	-0.46	1	1	1	-0.43	-0.32	-0.05
SM_RS00885	SMc02846	14	1	1	1	0.01	0.14	-0.33	1	1	1	0.3	-0.33	-0.57
SM_RS00895	SMc02848	4	1	1	1	-0.1	-0.15	0.05	1	1	1	-0.11	0.07	0.02
SM_RS00900	SMc02849	7	1	1	1	-0.16	-0.24	-0.34	1	1	1	-0.23	-0.56	-0.23
SM_RS00905	SMc02850	40	1	1	0.94912	-0.12	-0.08	-0.34	1	0.09392	0	-0.35	-1.25	-1.32
SM_RS00910	SMc02851	8	1	1	0.98898	-0.33	-0.02	-0.51	1	1	1	-0.25	0.1	0.01
SM_RS00915	SMc02852	16	1	1	0.33501	-0.43	-0.66	-0.72	1	1	1	-0.13	0.02	-0.4
SM_RS00920	SMc02853	14	1	1	0.58637	-0.28	-0.58	-0.7	1	1	1	0.04	-0.12	-0.51
SM_RS00925	SMc02854	10	1	0.98141	0.4753	0.58	0.92	1.16	1	1	1	-0.52	-0.09	0.07
SM_RS00930	SMc02855	8	1	1	1	-0.08	0.35	0.25	1	1	1	0.2	-0.08	0.41
SM_RS00935	SMc02856	26	1	0.92732	0	-0.2	-0.58	-1.57	1	1	0.06555	-0.45	-0.43	-0.82
SM_RS00940	SMc02857	10	1	1	1	-0.04	0.2	0.08	1	1	1	-0.01	0.48	0.63
SM_RS00945	SMc02858	15	1	1	0.36064	0.62	0.98	1.4	1	1	0.57885	-0.28	1	1.13
SM_RS00950	SMc02859	7	1	1	1	-0.12	0.34	-0.05	1	1	1	0.14	0.39	0.3
SM_RS00955	SMc02860	4	1	1	0.85454	-0.62	-0.61	-0.92	1	1	1	-0.32	-0.1	0.05
SM_RS00960	SMc02861	8	1	1	0.77372	-0.04	-0.15	-0.63	1	1	1	0.56	0.71	0.45
SM_RS00965	SMc02862	5	1	0.88863	0.77372	0.19	-1.11	-0.77	1	1	1	-0.93	-0.65	-0.18
SM_RS00970	SMc02863	3	1	1	1	-0.21	-0.04	-0.12	1	1	1	0.35	0.1	0.19
SM_RS00975	SMc02864	11	1	1	0.73925	-0.69	-0.34	-0.63	1	1	1	-1.02	-0.85	-0.44
SM_RS00980	SMc02865	6	1	1	0.03015	-0.28	-0.24	-1.02	1	1	1	-0.41	-0.26	-0.22
SM_RS00985	SMc02866	5	1	1	1	-0.09	-0.42	-0.32	1	0.09221	0.01429	0.66	2.48	5.29
SM_RS00990	SMc02867	20	0.20722	0.00825	0	-0.86	-1.11	-2	0	0	0	-4.7	-4.71	-4.7
SM_RS00995	SMc02868	10	1	1	0.03505	-0.48	-0.66	-1.21	0	0	0	-4.67	-4.09	-5.04
SM_RS01000	SMc02869	11	1	1	1	-0.04	-0.09	-0.05	1	1	1	0.14	-0.02	0.07
SM_RS01005	SMc02870	13	1	1	1	0.13	-0.17	-0.05	1	1	1	-0.03	0.31	0.15
SM_RS01010	SMc02871	10	1	1	0.87499	0.46	0.57	0.62	1	1	1	0.8	0.73	0.56
SM_RS01015	SMc02872	10	1	1	1	0.15	0.01	-0.04	1	1	1	-0.04	-0.06	-0.16
SM_RS01020	SMc02873	18	1	1	1	0.14	0.19	0.21	1	1	1	0.21	0	0.1
SM_RS01025	SMc02874	7	1	0.74135	0.17286	1.2	1.21	1.47	1	1	0.80128	0.94	0.99	0.8
SM_RS01030	SMc02875	13	1	1	0.0673	-0.1	-0.37	-1.12	1	0.7728	0.0214	0.54	1.11	1.98
SM_RS01035	SMc02876	4	1	1	0.40058	-1.25	-0.75	-1.61	1	1	0.15107	-0.08	0.56	2.05
SM_RS01040	SMc02877	9	1	0.39902	0.11221	-0.98	-2.1	-1.8	1	1	1	-0.4	-0.7	0.09
SM_RS01045	SMc02878	7	1	1	1	0.13	-0.6	-0.32	1	1	1	1.04	0.82	0.88
SM_RS01050	SMc02879	5	1	1	1	0.15	0.17	0.1	1	1	1	0.6	0.74	0.45
SM_RS01055	SMc02880	3	1	1	1	0.43	-0.06	0.09	1	1	1	-0.6	-0.61	-0.13
SM_RS01060	SMc02881	11	1	1	1	-0.19	-0.03	-0.31	1	1	1	0.22	0.01	0.37
SM_RS01065	SMc02882	2	1	1	1	-0.43	0	0.06	1	1	1	-0.66	-1.52	-0.46
SM_RS01070	SMc02883	0	1	1	1	0	0	0	1	1	1	0	0	0
SM_RS01075	SMc02884	10	1	1	1	-0.33	-0.37	-0.4	1	1	1	0.31	0.23	0.11
SM_RS01080	SMc02885	14	1	1	1	0.43	-0.05	0.14	1	1	1	0.35	0.22	0.29
SM_RS01085	SMc02886	4	1	1	0.95658	0.25	0.63	1.05	1	1	1	0.57	0.63	0.3
SM_RS01090	SMc02915	3	1	1	1	0	0	0	1	1	1	0	0	0
SM_RS01095	SMc02887	0	1	1	1	0	0	0	1	1	1	0	0	0
SM_RS01100	0	2	1	1	1	0.23	-0.39	-0.37	1	1	1	0.21	0.92	0.47
SM_RS01105	SMc02888	13	1	1	1	0.02	0.05	0.11	1	1	1	0.07	0.07	0.23
SM_RS01110	SMc02889	15	1	1	0.99028	0.39	0.37	0.38	1	1	1	0.25	0.09	0.48
SM_RS01115	SMc02890	45	1	1	1	0.23	-0.05	0.01	1	1	0.94316	0.12	0.14	0.27
SM_RS01120	SMc02891	14	1	1	1	-0.02	0.17	0.17	1	1	1	-0.09	-0.12	-0.35
SM_RS01125	SMc02892	8	1	1	1	-0.06	0.06	0.33	1	1	1	0.22	0.31	0.34
SM_RS01130	SMc02893	6	1	1	1	-0.66	-0.44	-0.36	1	1	1	0.36	-0.32	-0.44
SM_RS01135	SMc02894	5	1	1	1	0.1	-0.63	-0.15	1	1	1	-0.49	0.39	0.04
SM_RS01140	SMc02895	6	1	1	0.97188	0.55	0.04	-0.47	1	1	1	0.42	0.17	-0.06
SM_RS01145	SMc02896	18	1	1	1	0.2	0.27	0.29	1	1	1	0.17	0.25	0.42
SM_RS01150	SMc02897	3	1	1	0.26272	1.33	0.14	-1.63	1	1	1	0.06	0.9	-0.1
SM_RS01155	SMc02898	6	1	1	1	0	0	0.17	1	1	1	0	0	0
SM_RS01160	SMc02899	11	1	1	1	0.16	0.15	0.11	1	1	1	0.15	-0.01	0.22
SM_RS01165	SMc02900	5	1	0.3381	0.01549	-0.76	-2.58	-3.36	1	1	1	-0.13	0.79	0.25
SM_RS01170	SMc02901	4	1	1	1	0.09	0.34	-0.09	1	1	1	0.27	0.35	-0.14
SM_RS01175	SMc02902	7	1	1	0.98898	-0.21	-0.09	-0.43	1	1	1	-0.33	-0.33	-0.61
SM_RS01180	SMc02903	10	1	1	0.99028	0.77	0.28	0.4	1	1	1	-0.09	-0.08	0.19
SM_RS01185	0	3	1	1	1	0.96	0.17	0.5	1	1	1	0.04	-0.28	0.19
SM_RS01190	SMc05021	1	1	1	1	0	0	0	1	1	1	0	0	0
SM_RS01195	SMc02905	16	1	1	1	0	0	0	1	1	1	0	0.14	0
SM_RS01200	SMc02906	1	1	1	0.9672	1.18	0.58	-0.92	1	1	0.89135	1.12	0.26	2.05
SM_RS01205	SMc02907	4	1	1	1	0.29	0.16	-0.19	1	1	1	0.32	0.45	0.33
SM_RS01210	SMc02908	5	1	0.82613	0.11367	-1.14	-1.66	-1.93	1	1	0.5207	-1.02	-0.74	-1.44
SM_RS01215	SMc02909	11	0.23866	0	0	-1.44	-2	-2.09	1	0.52543	0	-0.78	-1.27	-1.96
SM_RS01220	SMc02910	20	1	1	0.37085	-0.11	-0.27	-0.5	1	1	1	-0.14	0.01	-0.08
SM_RS01225	SMc02911	4	1	1	1	0	0	0	1	1	1	0	0.19	0
SM_RS01230	SMc02912	14	1	1	0.77372	-0.03	-0.03	-0.09	1	1	1	-0.09	-0.09	-0.06
SM_RS01235	SMc02913	6	1	1	1	0	0	0	1	1	1	0	0	0
SM_RS01240	SMc02914	10	1	1	1	0	0.03	0	1	1	1	0	0	0.02
SM_RS01245	SMc00320	6	1	1	1	-0.05	0.14	-0.37	1	1	0.20286	0.18	1.02	2.37
SM_RS01250	SMc00321	10	0.02113	0.0966	0	-1.91	-1.88	-3.26	1	1	1	-0.39	0	0.42
SM_RS01255	SMc00322	15	1	1	1	0.5	0.45	-0.11	1	1	0.92209	0.77	0.68	0.63
SM_RS01260	SMc00323	4	1	1	1	0	0	0	1	1	1	0	0	0
SM_RS01265	SMc00324	18	1	1	1	0.17	0.21	-0.2	1	1	1	-0.2	-0.31	0.1
SM_RS01270	SMc00325	9	1	1	0.98444	-0.72	-0.76	-0.63	1	1	1	0.14	0.21	0.11
SM_RS01275	SMc00326	10	1	1	1	-0.05	-0.05	0	1	1	1	0.33	-0.05	0.38
SM_RS01280	SMc00327	11	1	1	1	0	0	0.05	1	1	1	0	0	0
SM_RS01285	SMc00328	3	1	1	1	0	0	0	1	1	1	0	0	0
SM_RS01290	SMc00329	4	1	0.70892	0.58745	-0.37	-1.41	-0.86	1	0.17281	0.0214	-0.28	1.52	2.11
SM_RS01295	SMc00330	7	1	1	1	-0.27	0	-0.24	1	1	1	-0.45	0	0.02
SM_RS01300	SMc00331	10	1	1	1	0.21	0.02	-0.28	1	1	1	-0.02	0.28	0.23
SM_RS01305	SMc00435	2	1	1	1	-1.27	-1.27	0.11	1	1	1	-0.56	-1.27	-1.09
SM_RS01310	SMc00332	4	1	1	1	0	0	0	1	1	1	0	0	0
SM_RS01315	SMc00333	10	1	1	1	0.24	-0.09	-0.09	1	1	1	-0.01	-0.09	-0.07
SM_RS01320	SMc00334	6	0.98434	0.22404	0.01331	-1.63	-2.33	-2.58	1	0.52882	0.03259	-1.1	-2.14	-2.63
SM_RS01325	SMc00335	8	1	1	1	0	0.29	0	1	1	1	0	0	0
SM_RS01330	SMc00336	10	1	1	1	-0.24	-0.41	-0.2	1	1	1	-0.54	-0.39	-0.35
SM_RS01335	SMc00337	3	1	1	0.84924	0.45	0.95	1.23	1	1	1	0.6	-0.42	1.51
SM_RS01340	SMc00338	31	1	1	0.99028	0.14	-0.1	-0.19	1	1	1	0.07	0.08	0.06
SM_RS01345	SMc00434	2	1	1	1	0	0	0	1	1	1	0	0	0
SM_RS01350	SMc00339	15	0	0	0	-2.6	-3.91	-5.05	1	1	1	-0.06	0.63	-0.3
SM_RS01355	SMc00340	7	1	1	0.92996	-0.27	-0.18	-0.72	1	1	1	-0.25	0.15	0
SM_RS01360	SMc00341	6	0.88872	0.31158	0	-0.79	-0.9	-1.95	1	1	0.00512	-0.38	-0.49	-1.21
SM_RS01365	SMc00342	5	1	1	1	0	0	0	1	1	1	0	0.1	0.04
SM_RS01370	SMc00343	18	1	1	1	0	0	0	1	1	1	0	0	0
SM_RS01375	SMc00344	6	1	1	1	0.17	0.14	0.24	1	1	1	0.23	0.52	0.31
SM_RS01380	SMc00345	3	1	1	1	-0.02	0.03	-0.42	1	1	1	0.64	-0.03	-0.04
SM_RS01385	SMc00346	6	1	1	1	-0.9	-0.32	0.03	1	1	1	-0.58	-0.62	-0.43
SM_RS01390	SMc00347	4	1	1	1	0.12	0.4	-0.19	1	1	1	-0.17	0.37	0.54
SM_RS01395	SMc00348	1	1	1	1	-1.14	-0.89	-1.8	1	1	1	-0.54	2.05	-0.94
SM_RS01400	SMc00349	17	1	1	1	-0.08	-0.59	0.16	1	1	1	-0.62	0.43	0.02
SM_RS01405	SMc00350	12	1	1	1	-0.12	-0.27	-0.17	1	1	1	-0.34	-0.11	-0.36
SM_RS01410	SMc00351	1	1	1	1	0.86	0.33	-1.36	1	1	1	0.5	0.19	-0.44
SM_RS01415	SMc00352	3	1	1	1	-0.18	0.1	-0.14	1	1	1	0.05	0.83	0.14
SM_RS01420	SMc00353	4	1	1	1	0.02	0.31	0.59	1	1	1	0.06	0.62	0.29
SM_RS01425	SMc00354	8	1	0.89967	0	-0.77	-0.66	-2.11	0.0483	0	0	-1.61	-3.69	-4.43
SM_RS01430	SMc00355	10	1	1	0.32025	-0.58	-0.54	-0.96	1	1	1	-0.02	0.14	0.33
SM_RS01435	SMc00356	11	1	1	1	0.18	0.18	0.13	1	1	0.12983	0.5	0.58	1.32
SM_RS01440	SMc00357	7	1	1	0.0321	-0.79	-1.34	-2.36	1	1	0.6238	-0.99	-0.56	0.95
SM_RS01445	SMc00358	18	1	1	1	0.2	0.21	0.2	1	1	1	0.12	0.09	0.27
SM_RS01450	SMc00359	10	1	1	1	0.12	-0.1	0.04	1	1	1	0.06	0.05	-0.09
SM_RS01455	SMc00360	8	1	1	1	-0.1	0.29	0.06	1	1	1	-0.09	0.5	0.14
SM_RS01460	SMc00361	9	1	1	1	0.63	0.36	0.19	1	1	1	0.07	0.39	-0.05
SM_RS01465	SMc00362	4	1	1	1	0	0	0	1	1	1	0	0	0
SM_RS01470	SMc00363	1	1	1	1	0	0	0	1	1	1	0	0	0
SM_RS01475	SMc00364	4	1	1	1	0	0	0	1	1	1	0	0	0
SM_RS01480	SMc00365	7	1	1	1	0	0	0	1	1	1	0	0	0.05
SM_RS01485	SMc00366	22	1	1	1	-0.06	-0.02	0.03	1	1	1	0.09	-0.01	-0.04
SM_RS01490	SMc00367	3	1	1	0.57795	-0.8	-0.64	-0.84	1	1	1	-0.64	-0.7	-0.44
SM_RS01500	SMc00370	12	1	1	1	0	-0.07	-0.2	1	1	1	0.2	-0.06	0.39
SM_RS01505	SMc00371	6	1	1	1	0.34	-0.12	0.41	1	1	1	-0.58	-0.77	-0.5
SM_RS01510	SMc00372	9	1	1	0.90494	0.52	0.52	0.77	1	1	1	0.57	0.29	0.21
SM_RS01515	SMc00373	7	1	1	1	-0.28	-0.18	-0.05	1	1	1	0.03	-0.05	-0.41
SM_RS01520	SMc00374	17	1	1	0.96905	0	-0.15	-0.3	1	1	1	0.09	-0.18	0
SM_RS01525	SMc00375	18	1	1	1	-0.11	0.09	-0.05	1	1	1	0.01	0.2	0.01
SM_RS01530	SMc00376	2	1	1	1	0.83	0.7	1.43	1	1	1	0.06	-0.38	0.36
SM_RS01535	SMc00377	6	1	1	1	0.42	0.6	0.43	1	1	1	0.49	0.08	0.49
SM_RS01540	SMc00378	7	1	1	1	0.24	0.45	0.34	1	1	1	-0.37	-0.19	0.08
SM_RS01545	SMc00379	9	1	1	1	0.22	0.33	0.04	1	1	1	0.47	0.1	0.32
SM_RS01550	SMc00380	0	1	1	1	0	0	0	1	1	1	0	0	0
SM_RS01555	SMc00381	8	1	1	1	-0.55	-0.43	-0.45	1	1	1	-0.35	-0.06	-0.31
SM_RS01560	SMc00382	13	1	1	1	0.09	0.23	0.2	1	1	1	0.11	-0.07	0.14
SM_RS01565	SMc00383	7	1	1	1	-0.07	-0.13	-0.32	1	1	1	-0.06	-1.03	-0.51
SM_RS01570	SMc00384	3	1	1	0.58618	-0.44	-0.48	-1	1	1	1	-0.23	-0.15	-0.19
SM_RS01575	SMc00385	4	1	1	0.70385	-0.43	-0.1	-1.01	1	1	1	-0.69	-0.51	-0.47
SM_RS01580	SMc00386	3	1	1	1	0.86	0.16	-0.21	1	0.77731	0.79752	0.54	0.99	0.64
SM_RS01585	SMc00387	8	1	1	1	0.49	0.11	0.59	1	1	1	-0.1	0.16	-0.03
SM_RS01590	SMc00388	12	1	1	1	-0.3	-0.32	-0.56	1	1	1	-0.21	-0.41	-0.48
SM_RS01595	SMc00389	7	1	0.5293	0.54783	0.5	0.88	0.71	1	1	1	-0.09	0.47	0.31
SM_RS01600	SMc00390	6	1	1	1	0.64	0.01	-0.07	1	1	1	-0.04	0.05	0.15
SM_RS01605	SMc00391	3	1	1	1	0.53	-0.1	0.27	1	1	1	0.09	-0.18	0.18
SM_RS01610	SMc00392	3	1	1	1	0.74	0.73	0.21	1	1	1	1.21	1.06	1.14
SM_RS01615	SMc00393	3	1	1	1	0.74	0.52	0.39	1	1	1	0.29	0.78	0.47
SM_RS01620	SMc00394	16	1	1	1	-0.38	-0.32	-0.18	1	1	0.71118	-0.38	0.06	-0.38
SM_RS01625	SMc00395	9	1	1	1	-0.21	0.3	0.17	1	1	1	0.1	0.49	0.5
SM_RS01630	SMc00396	3	1	1	1	0.23	-0.36	0.15	1	1	1	0.11	0.28	0.17
SM_RS01635	SMc00397	5	1	1	1	0.46	0.37	-0.29	1	1	1	0.63	0.41	0.45
SM_RS01640	SMc00460	11	1	1	1	0.1	0.1	-0.01	1	1	1	0.27	0.33	-0.1
SM_RS01645	SMc00399	7	1	1	1	0.02	-0.16	-0.16	1	1	1	-0.06	-0.04	-0.28
SM_RS01650	SMc00400	10	1	1	0.86485	-0.38	-0.64	-0.71	1	1	0.80736	-0.33	-0.39	-0.79
SM_RS01655	SMc00401	11	1	1	1	0	0.01	-0.3	1	1	1	0.02	-0.36	-0.48
SM_RS01660	SMc00402	18	1	1	0.9672	-0.11	0.43	-0.28	1	1	1	0.06	0.01	-0.09
SM_RS01665	SMc00403	12	1	1	0.3989	0.01	-0.02	-0.87	1	0.79195	0.5733	0.46	1.04	0.86
SM_RS01670	SMc00404	2	1	1	0.71804	-1.01	-2.84	-1.41	1	1	1	-0.61	-1.51	-0.11
SM_RS01675	SMc00405	9	1	1	1	-0.2	-0.25	-0.52	1	1	1	-0.15	-0.13	0.08
SM_RS01680	SMc00406	12	1	1	1	0.2	-0.25	0.1	1	1	1	0.28	0.36	0.08
SM_RS01685	SMc00407	8	1	1	1	0.67	0.88	0.1	1	1	1	0	0	0.19
SM_RS01690	SMc00408	7	1	1	1	0.03	-0.02	0.36	1	1	1	-0.06	-0.06	-0.06
SM_RS01695	SMc00410	9	1	1	0.16841	-0.23	-0.39	-1.12	1	1	1	0.04	0.21	-0.3
SM_RS01700	SMc00411	9	1	1	1	0.03	-0.04	-0.03	1	1	1	0.04	-0.15	0.3
SM_RS01705	SMc00412	6	1	1	0.09703	-0.25	0.57	1.32	1	1	1	-0.1	0.19	0.24
SM_RS01710	SMc00413	2	1	1	0.94936	0.62	0.42	1.72	1	1	1	0.17	-0.12	-0.09
SM_RS01715	SMc00414	9	1	1	1	-0.21	-0.02	0.04	1	1	1	0.57	0.49	0.38
SM_RS01720	SMc00415	7	1	1	1	0	0	0	1	1	1	0	0	0.03
SM_RS01725	SMc00416	10	1	1	0.44852	0.3	0.71	1.14	1	1	1	0.07	-0.05	0.41
SM_RS01730	SMc00418	7	1	1	1	-0.16	-0.18	-0.23	1	1	1	-0.22	0.13	-0.14
SM_RS01735	SMc00419	10	1	0.4157	0.03381	0.09	-1.78	-2	1	1	1	-0.29	-0.96	-0.13
SM_RS01740	SMc00420	9	1	1	1	-0.21	-0.08	-0.34	1	1	1	0.02	0.27	0.46
SM_RS01745	SMc00421	10	1	1	1	0.08	0.37	0.2	1	1	1	-0.04	0.16	0.26
SM_RS01750	SMc00422	8	1	1	1	-0.12	0.04	-0.17	1	1	1	-0.18	-0.1	0.07
SM_RS01755	SMc00423	9	1	1	1	-0.08	-0.1	-0.21	1	1	1	-0.03	0.15	-0.03
SM_RS01760	SMc00424	14	1	1	0.75471	-0.23	-0.54	-0.43	1	1	1	-0.27	-0.36	-0.38
SM_RS01765	SMc00425	2	1	1	1	1.75	0.98	0.82	1	1	1	0.74	1.3	0.37
SM_RS01770	SMc00461	5	1	1	1	0.48	0.76	0	1	1	1	1.25	0.37	0.41
SM_RS01775	SMc00427	9	1	1	1	-0.54	-0.54	-0.43	1	1	1	-0.08	-0.54	0.12
SM_RS01780	SMc00428	5	0.57536	0.05722	0.43055	0.52	0.83	0.5	1	0.16905	0.74382	0.26	0.86	0.38
SM_RS01785	SMc00429	7	1	1	1	0.02	0.18	0.03	1	1	1	0.06	0.2	0.29
SM_RS01790	SMc00430	8	1	1	1	0.37	-0.04	0.2	1	1	1	0.38	-0.03	0.05
SM_RS01795	SMc00431	4	1	1	1	1.09	0.58	0.64	1	1	1	-0.11	0.25	1.1
SM_RS01800	SMc00432	17	1	1	1	0.27	0.11	0.04	1	1	1	0.02	0.21	0.07
SM_RS01805	SMc00433	8	1	1	1	-0.36	-0.26	0.45	1	1	1	-0.52	-0.38	-0.02
SM_RS01810	SMc01166	14	1	1	1	-0.07	0	-0.24	1	1	1	0.2	0.16	0.29
SM_RS01815	SMc01165	19	1	1	1	0.11	-0.06	-0.14	1	1	1	0.23	0.16	0.19
SM_RS01820	SMc01164	12	1	1	0.85255	0.36	-0.29	-0.38	1	1	1	0.01	0.15	0.4
SM_RS01825	SMc01163	9	1	1	0.63709	0.17	-0.43	-0.65	1	1	1	-0.36	-0.3	-0.16
SM_RS01830	SMc01162	9	1	1	0.5326	-0.24	-0.39	-1.06	1	1	1	-0.2	-0.42	-0.32
SM_RS01835	SMc01161	4	1	1	1	-0.13	-0.13	-0.13	1	1	1	-0.13	-0.13	-0.13
SM_RS01840	SMc01160	3	1	1	1	0.38	0.56	0.12	1	1	1	-0.34	1.07	0.38
SM_RS01845	SMc01159	9	1	1	1	0.29	-0.18	-0.04	1	1	1	0.16	-0.06	-0.27
SM_RS01850	SMc01158	11	1	1	1	0.07	-0.68	-0.19	1	1	1	-0.12	-0.26	-0.25
SM_RS01855	SMc01157	3	1	1	1	-0.63	-0.18	0.79	1	1	1	-0.74	-1.48	-0.4
SM_RS01860	SMc01156	10	1	1	1	0.21	0	0	1	1	1	0.03	0	0.04
SM_RS01865	SMc01155	8	1	1	1	-0.06	-0.06	-0.06	1	1	1	-0.06	-0.06	-0.06
SM_RS01870	SMc01154	9	1	1	1	-0.25	-0.37	-0.17	1	1	1	-0.49	-0.05	-0.45
SM_RS01875	SMc01153	3	1	1	0.86557	-1.1	-0.43	-0.89	1	1	0.98458	0.18	-0.51	-1.19
SM_RS01880	SMc01152	2	1	1	1	0	0.42	0	1	1	1	0	0	0
SM_RS01885	SMc01167	16	1	1	1	0.03	0.02	0.07	1	1	1	0.02	0.03	0.02
SM_RS01890	SMc01151	4	1	1	1	0.32	0.27	0.25	1	1	1	0.56	0.73	0.46
SM_RS01895	SMc01150	10	1	1	1	0.34	-0.28	-0.14	1	1	1	-0.54	-0.32	-0.19
SM_RS01900	SMc01149	7	1	1	0.95521	-0.31	-0.19	-0.34	1	1	1	-0.14	-0.05	-0.2
SM_RS01905	SMc01148	4	1	1	1	-0.11	0.08	-0.33	1	1	1	-0.08	0.38	0.18
SM_RS01910	SMc01147	16	1	0.2144	0	-0.3	-1.47	-2.95	0.61654	0.21131	0	-1.27	-1.7	-2.17
SM_RS01915	SMc01146	5	1	1	0.25776	-1.38	-2.28	-2.57	1	1	0.43426	-1.24	-1.46	-2.27
SM_RS01920	SMc01145	3	1	1	0.20407	-1.85	-1.27	-2.37	1	1	0.25812	-1.26	-0.87	-2.34
SM_RS01925	SMc01144	4	1	0.6629	0.01331	-1.42	-1.65	-3.98	1	1	0.20244	-1.27	-1.43	-1.67
SM_RS01930	SMc01143	7	1	1	1	-0.23	-0.19	-0.4	1	1	1	0.14	0.12	0.38
SM_RS01935	SMc01142	3	1	1	1	0.62	0	0	1	1	1	1.68	0	1.36
SM_RS01940	SMc01141	1	1	1	1	0	0	0	1	1	1	0	0	0
SM_RS01945	SMc01140	10	1	0.87305	0.03015	0.43	0.74	1.28	1	1	1	-0.06	-0.46	-0.15
SM_RS01950	SMc01139	11	1	1	0	0.04	-0.14	-1.68	1	1	1	0.14	0.29	0.31
SM_RS01955	SMc01138	10	1	1	1	-0.02	0.03	0.05	1	1	1	-0.09	-0.09	0.01
SM_RS01960	SMc01137	2	1	1	1	0	0	0.13	1	1	1	0	0	0.09
SM_RS01965	SMc01136	12	1	1	1	-0.33	-0.31	-0.33	1	1	1	-0.31	-0.33	-0.33
SM_RS01970	SMc01135	9	1	1	1	-0.15	-0.19	0.01	1	1	1	-0.27	-0.16	-0.02
SM_RS01975	SMc01134	3	1	0.48374	0.55765	-0.28	1.02	1.04	1	1	1	-0.83	-0.48	0.41
SM_RS01980	SMc01133	4	1	1	1	-0.29	0.07	-0.19	1	1	1	0.36	0.07	-0.22
SM_RS01985	SMc01132	6	1	1	0.97188	0.47	-0.07	0.47	1	1	1	0.4	0.05	-0.22
SM_RS01990	SMc01131	14	1	1	1	0	0	0	1	1	1	0.02	0	0
SM_RS01995	SMc01130	9	1	1	1	0	0	0.08	1	1	1	0	0	0
SM_RS02000	SMc01129	10	1	1	1	0	0	0	1	1	1	0	0	0
SM_RS02005	SMc01128	16	1	1	1	0.65	0.22	0.29	1	1	1	0.23	0.18	0.45
SM_RS02010	SMc01127	11	1	1	1	0.1	0.29	0.06	1	1	1	0.31	0.21	-0.16
SM_RS02015	SMc01126	31	1	1	1	0.05	0.02	0.03	1	1	1	-0.09	0.01	0.13
SM_RS02020	SMc01125	18	1	1	1	-0.07	-0.02	-0.18	1	1	1	0.12	0.02	-0.11
SM_RS02025	SMc01124	29	1	0.16905	0.00331	-0.72	-1.13	-1.28	1	0.52882	1	-0.35	-1.03	-0.47
SM_RS02030	SMc01123	14	1	1	1	-0.09	-0.05	0.02	1	1	1	-0.08	-0.09	-0.09
SM_RS02035	SMc01122	4	1	1	1	0.57	0.41	0.2	1	1	1	0.5	0.65	0.28
SM_RS02040	SMc01121	10	1	1	1	0	0.05	0.07	1	1	1	0.08	0.2	0.12
SM_RS02045	SMc01120	5	1	1	0.90941	0.06	0.67	0.76	1	1	1	0.36	0.38	0.17
SM_RS02050	SMc01119	2	1	1	0.40846	0.68	0.92	1.08	1	1	0.04508	-1.06	-1.82	-2.26
SM_RS02055	SMc01118	5	1	1	1	-0.04	0.53	-0.17	1	1	0.74382	-0.07	0.19	1.28
SM_RS02060	SMc01117	6	1	0.55821	0.06633	-1.16	-1.56	-1.62	1	1	1	0.45	-0.35	-0.37
SM_RS02065	SMc01116	6	1	1	1	0.34	0.11	-0.23	1	1	1	0.66	0.45	0.72
SM_RS02070	SMc01115	22	1	1	1	0.18	0.22	0.31	1	1	1	0.13	-0.18	-0.02
SM_RS02075	SMc01114	11	1	1	0	-0.14	0.03	-2.31	1	0.06261	0.00512	-0.51	-1.12	-1
SM_RS02080	SMc01113	3	1	1	1	0.68	1.16	-0.53	1	1	0.92155	1.96	0.67	1.83
SM_RS02085	SMc01112	8	1	1	0.54783	-0.7	-0.29	-1.13	1	1	0.20286	-0.37	-1.1	-1.81
SM_RS02090	SMc01111	17	0.0644	0.05722	0	-1.53	-1.56	-1.51	0.4508	0.25204	0.0214	-1.2	-1.42	-1.36
SM_RS02095	SMc01110	6	1	1	0.95521	-0.21	0.01	0.83	1	1	1	-0.36	-0.62	-0.51
SM_RS02100	SMc01109	20	1	0.82613	0.11798	-0.16	-0.16	-0.15	1	1	0.2415	-0.07	-0.16	-0.14
SM_RS02105	SMc01108	5	1	1	1	-0.01	-0.2	-0.79	1	1	1	-0.13	0.01	0.27
SM_RS02110	SMc01107	4	1	1	1	-0.57	-0.38	-0.19	1	1	1	-0.53	-0.26	-0.49
SM_RS02115	SMc01106	7	1	1	0.77372	0.57	0.91	0.72	1	1	1	0.57	0.46	0.39
SM_RS02120	SMc01105	10	1	1	1	-0.04	0.2	-0.14	1	1	1	0	-0.01	-0.04
SM_RS02125	SMc01104	23	1	1	1	-0.21	-0.13	-0.24	1	1	1	0.08	0.02	-0.04
SM_RS02130	SMc01103	7	1	1	1	-0.38	-0.14	-0.49	1	1	1	0.11	-0.22	0.18
SM_RS02135	SMc01102	8	1	1	0.63912	-0.29	-0.05	-0.51	1	1	1	-0.11	0.01	-0.01
SM_RS02140	SMc01101	9	1	1	1	-0.16	-0.17	-0.56	1	1	1	-0.46	-0.62	-0.3
SM_RS02145	SMc01100	10	0.03757	0.26751	1	1.66	0.9	0.14	1	0.01989	0	0.67	2.41	3.1
SM_RS02150	SMc01099	3	1	1	1	0.46	0.06	0.1	1	1	1	0.46	0.42	0.51
SM_RS02160	SMc01097	9	1	1	1	-0.12	-0.07	-0.37	1	1	1	0.13	0.54	0.21
SM_RS02165	SMc01096	9	1	1	1	0.04	0	0	1	1	1	0.03	0	0.14
SM_RS02170	SMc01095	33	1	1	1	-0.02	-0.13	0.08	1	1	1	0.01	0.12	0.14
SM_RS02175	SMc01094	7	1	1	1	0.18	-0.7	-0.23	1	1	1	0.2	-0.85	-0.57
SM_RS02180	SMc01093	5	1	0.4157	0.05605	0.48	1.21	1.68	1	1	1	-0.17	-0.32	0.26
SM_RS02185	SMc01092	14	1	1	1	0.05	0.18	-0.02	1	1	1	0.11	0.38	0.45
SM_RS02190	#N/A	2	1	1	0.71657	1.56	0.32	1.79	1	1	1	1.18	0	0.45
SM_RS02195	SMc01090	15	1	1	1	-0.04	0.23	0.16	1	1	1	-0.09	-0.14	-0.16
SM_RS02200	SMc01089	3	1	1	0.49476	-0.49	-0.75	-1.49	1	1	1	-0.53	-0.05	-0.17
SM_RS02205	SMc01732	6	1	1	0.97188	0.2	0.59	0.46	1	1	1	0.16	0.39	0
SM_RS02210	SMc01731	8	1	1	1	0.63	0.04	0.08	1	1	1	-0.16	-0.07	0.04
SM_RS02215	SMc01730	11	1	1	1	-0.01	-0.14	-0.18	1	1	1	0.07	0.08	-0.11
SM_RS02220	SMc01729	8	1	1	0.97188	-0.13	-0.42	-0.4	1	1	1	-0.22	-0.3	-0.27
SM_RS02225	SMc01728	11	1	1	1	-0.44	-0.01	-0.1	1	1	1	-0.44	0.34	-0.21
SM_RS02230	SMc01727	5	1	1	1	0.14	-0.64	-0.91	1	1	1	-0.35	-0.12	-0.25
SM_RS02235	SMc01726	4	1	1	1	-0.35	-0.24	-0.53	1	1	1	-0.02	0.21	-0.16
SM_RS02240	SMc01725	3	1	1	1	-0.01	0.4	-0.39	1	1	1	0.03	0.8	0.08
SM_RS02245	SMc01724	6	1	1	1	-0.07	0.25	-0.36	1	1	1	-0.43	-0.87	-0.22
SM_RS02250	SMc01723	4	1	1	1	-0.32	-0.17	-0.74	1	1	1	-0.28	-0.02	-0.24
SM_RS02255	SMc01722	10	1	1	1	0	0	0	1	1	1	0	0	0.04
SM_RS02260	SMc01721	22	1	1	1	0.14	0	0	1	1	1	0	0.11	0
SM_RS02265	SMc01720	3	1	1	1	0	0	0	1	1	1	0	0	0
SM_RS02270	SMc04434	1	1	1	1	0	0	0	1	1	1	0	1.42	0
SM_RS02275	SMc01719	9	1	1	1	-0.14	-0.21	-0.13	1	1	1	-0.04	-0.19	-0.11
SM_RS02280	SMc01718	12	1	1	0.92788	-0.12	0.07	-0.32	1	1	1	0.02	0.08	0.03
SM_RS02285	SMc01717	4	1	1	1	0.63	0.45	-0.23	1	1	1	0.53	0.35	0.22
SM_RS02290	SMc01716	14	1	1	1	-0.02	0.03	0.09	1	0.27169	1	-0.11	-1.08	-0.06
SM_RS02295	SMc01733	2	1	1	1	0	0	0	1	1	1	0	0	0
SM_RS02300	SMc01715	8	1	1	1	0.04	-0.01	0.08	1	1	1	0.35	0.2	0.32
SM_RS02305	SMc01714	5	1	1	0.9672	-0.32	-0.35	-0.62	1	1	1	-0.03	0.06	-0.11
SM_RS02310	SMc01713	9	1	1	1	0.32	-0.22	-0.29	1	1	1	-0.31	0.38	0.16
SM_RS02315	SMc01712	11	1	1	1	-0.26	0.03	0.09	1	1	1	0.03	-0.11	-0.08
SM_RS02320	SMc01711	37	1	1	1	0.19	0.07	0.07	1	1	1	0.24	0	0.06
SM_RS02325	SMc01710	64	1	1	1	0.03	0.02	-0.18	1	1	1	0.19	0.15	-0.02
SM_RS02330	0	5	1	1	1	0.56	-0.29	0.36	1	1	0.90507	-0.21	0.12	0.62
SM_RS02335	SMc01708	51	1	1	0.74393	-0.29	-0.2	-0.31	1	1	1	-0.01	0.11	-0.13
SM_RS02340	SMc01707	5	1	1	1	0.47	0.65	-0.31	1	1	1	0.47	0.25	0.37
SM_RS02345	SMc01706	8	1	1	0.678	0.53	0.37	0.58	1	1	1	0.31	0.14	0.25
SM_RS02350	SMc01705	7	1	1	1	-0.05	-0.02	-0.21	1	1	1	0.03	-0.09	0.02
SM_RS02355	SMc01704	8	1	1	1	0	-0.2	-0.23	1	1	1	0.12	0.02	0.03
SM_RS02360	SMc01703	6	1	1	0.85454	-0.17	-0.39	-0.43	1	1	1	-0.09	-0.35	-0.27
SM_RS02365	SMc01702	12	1	1	1	0.07	0.02	-0.2	1	1	1	0.25	0.19	0.22
SM_RS02370	SMc01701	3	1	1	1	-0.32	-0.65	-0.05	1	1	1	-0.35	-0.17	-0.46
SM_RS02375	SMc02181	34	1	1	0.45728	-0.15	-0.32	-0.44	1	1	0.42379	0.2	0.36	0.63
SM_RS02380	SMc02180	4	1	1	0.85294	-0.43	-0.34	-0.6	1	1	0.73939	-0.79	-0.46	-0.86
SM_RS02385	SMc02179	13	1	1	1	0.09	0.28	-0.19	1	1	1	0.21	0.27	0.2
SM_RS02390	SMc02178	5	1	1	1	-0.7	0.1	-0.1	1	1	1	0.1	0.06	0.03
SM_RS02395	SMc02177	5	1	1	1	0.27	0.39	0.26	1	1	1	0.19	-0.15	0.22
SM_RS02400	SMc02176	19	1	1	0.78543	-0.13	-0.04	-0.47	1	1	1	-0.07	-0.29	-0.14
SM_RS02405	SMc02175	6	1	1	1	0.33	0.18	0	1	1	1	0.14	0.26	-0.12
SM_RS02410	SMc02174	6	1	1	0.84924	0.28	-0.45	-0.74	1	1	1	-0.07	-0.15	0.16
SM_RS02415	SMc02173	3	1	1	1	-0.07	0.03	0.25	1	1	1	-0.37	0.02	-0.27
SM_RS02420	SMc02172	11	1	1	1	0.29	0.21	0.01	1	1	0.92179	0.39	0.4	0.66
SM_RS02425	SMc02171	8	1	1	1	0.12	0.21	-0.27	1	1	1	0.06	-0.1	0.26
SM_RS02430	SMc02170	13	1	1	1	0.03	-0.21	-0.19	1	1	1	-0.05	-0.21	0.05
SM_RS02435	SMc02169	3	1	1	1	-0.4	-0.7	0	1	1	1	0.23	0.12	-0.19
SM_RS02440	SMc02167	8	1	1	1	0.69	-0.05	0.1	1	1	1	0.17	0.17	0.13
SM_RS02445	SMc02166	11	1	1	0.95658	-0.35	-0.49	-0.55	1	1	1	-0.27	0.09	-0.12
SM_RS02450	SMc02165	13	1	1	0.95658	-0.28	-0.43	-0.49	1	1	1	0.73	0.41	0.35
SM_RS02455	SMc02164	8	1	1	0.06633	-1.29	-1.24	-1.89	1	1	1	0.16	0.05	0.07
SM_RS02460	SMc02163	17	1	1	1	-0.03	-0.03	-0.01	1	1	1	0.25	0.09	0.06
SM_RS02465	SMc02162	15	1	1	0.869	-0.07	0.11	-0.38	1	1	1	0.45	0.05	0.29
SM_RS02470	SMc02161	11	1	1	1	0.15	0.08	0.03	1	1	1	-0.16	-0.11	0.29
SM_RS02475	SMc02160	16	0	0	0	-2.71	-3.11	-3.12	0.61654	0.09392	0.00512	-1.05	-1.34	-1.35
SM_RS02480	SMc02159	5	1	1	1	-0.4	-0.14	0.1	1	1	1	0.33	0.05	-0.19
SM_RS02485	SMc02158	7	1	1	1	0.04	-0.12	-0.05	1	1	1	0.05	0.44	0.36
SM_RS02490	SMc02157	11	1	1	1	0.05	0.1	-0.03	1	1	1	-0.06	-0.15	-0.03
SM_RS02495	SMc02156	8	1	1	0.63402	-0.29	-0.35	-0.7	1	1	1	0.21	0.23	0.19
SM_RS02500	SMc02187	17	1	1	1	-0.06	0.06	0.22	1	1	1	0.12	0.41	0.33
SM_RS02505	SMc02202	16	1	1	1	-0.18	0.24	0.28	1	1	1	0.18	0.46	0.49
SM_RS02510	SMc02201	5	1	1	1	-0.38	-0.09	0.59	1	1	1	0.03	0.57	0.42
SM_RS02515	0	5	1	1	1	0.12	-0.03	-0.07	1	1	1	-0.21	0.46	-0.11
SM_RS02520	0	5	1	1	0.91871	-0.09	-0.51	-0.44	1	1	1	-0.66	-0.24	0.01
SM_RS02525	SMc02200	15	1	1	1	-0.44	0.02	-0.11	1	1	1	0.19	0.05	-0.03
SM_RS02530	SMc02184	3	1	1	0.94724	0.32	0.56	0.46	1	1	0.98763	0.71	0.69	0.5
SM_RS02535	SMc02199	12	1	1	0.96935	0.42	-0.06	0.53	1	1	1	-0.14	0.27	0.18
SM_RS02540	SMc02203	25	1	1	1	-0.22	-0.26	-0.18	1	1	1	-0.27	-0.12	0.07
SM_RS02545	SMc02155	40	1	1	0.77372	-0.27	0.18	-0.36	1	1	0.74533	0.38	-0.09	0.45
SM_RS02550	SMc02154	66	1	1	1	0.04	-0.19	0.05	1	1	1	-0.29	0.18	0.12
SM_RS02555	SMc04429	11	1	1	1	0.26	0.02	0.23	1	1	1	0.24	0.29	0.22
SM_RS02560	SMc02153	21	1	1	0.8679	-0.39	-0.17	-0.31	1	1	1	-0.34	-0.12	0.03
SM_RS02565	SMc02152	45	1	1	0.78543	0.25	0.01	0.32	1	1	0.79535	-0.03	0.38	0.38
SM_RS02570	SMc02151	5	1	1	1	1.09	0.66	0.64	1	1	1	-0.09	-0.08	-0.43
SM_RS02575	SMc02183	4	1	1	1	0	0	0	1	1	0.37567	1.47	1.45	1.95
SM_RS02580	SMc02150	13	1	1	1	0.21	0.13	-0.21	1	1	1	0.01	0.23	0.02
SM_RS02585	SMc02149	6	1	0.2763	0	-1.75	-2.55	-3.44	1	1	0.2415	-0.78	-0.99	-1.8
SM_RS02590	SMc02148	12	1	1	1	-0.25	-0.01	0	1	1	1	0	0.12	-0.24
SM_RS02595	SMc02147	9	1	0.1127	0	0.36	1.49	3.81	1	1	0.05694	-0.32	-0.55	-1.09
SM_RS02600	SMc02146	15	1	1	0.92788	-0.77	-0.62	-0.66	1	1	0.66399	-0.59	-0.04	-0.76
SM_RS02610	SMc02143	13	0.3864	0.45348	0.00867	-1.44	-1.26	-1.51	1	1	1	-0.42	-0.37	-0.4
SM_RS02615	SMc02142	6	1	1	0.12295	0.02	0.19	2.5	1	1	0.6553	-0.85	-1.29	-1.37
SM_RS02620	SMc02141	11	1	0.28879	0	0.19	1.67	3.95	1	1	0.08833	-0.32	-0.61	-1.51
SM_RS02625	SMc02140	5	1	0.74657	0.13794	0	2.05	4.53	1	1	1	-0.1	-0.65	-0.99
SM_RS02630	SMc02139	5	1	1	1	0	0	0	1	1	1	0	0	0
SM_RS02635	0	3	1	1	1	-0.44	-0.29	-1.19	1	1	1	-0.39	-0.65	0.19
SM_RS02640	SMc02138	8	1	1	0.58528	-0.11	-0.04	-0.97	1	1	1	0.05	0.35	0.36
SM_RS02645	SMc02137	8	1	1	1	0.76	0.72	0.06	1	1	1	0.95	0.67	0.75
SM_RS02650	SMc02136	10	1	1	0.87755	-0.35	-0.47	-0.73	1	1	1	-0.33	0.22	-0.03
SM_RS02655	SMc02135	12	1	1	1	0.11	-0.01	-0.14	1	1	1	0.17	-0.3	-0.08
SM_RS02660	SMc02134	6	1	1	0.91455	0.37	0.61	0.73	1	1	1	0.23	0.01	0.46
SM_RS02665	SMc02217	9	1	1	1	0.27	0.11	0.1	1	1	1	0.33	-0.02	0.15
SM_RS02670	SMc02218	12	1	1	1	-0.18	-0.08	-0.21	1	1	1	-0.12	1.29	-0.14
SM_RS02675	SMc02206	1	1	1	0.63709	0.49	2.31	3.42	1	1	0.88034	0.01	0.46	0.71
SM_RS02680	SMc02219	3	1	0.36602	0.01549	0.88	2.03	3.47	1	1	1	0.3	0.78	0.78
SM_RS02685	SMc02220	8	1	1	1	0.12	0.16	-0.26	1	1	1	0.55	-0.04	0.2
SM_RS02690	SMc02221	4	1	1	0.96905	0.28	0.04	-0.55	1	1	1	0.22	-0.24	-0.3
SM_RS02695	SMc02222	3	1	1	1	1.03	1.07	0.64	1	1	1	1.48	-0.15	0.45
SM_RS02700	SMc02223	4	1	1	1	0.4	0.57	-0.22	1	1	1	0.52	0.51	0.46
SM_RS02705	SMc02224	19	1	1	0.72872	0.03	0.08	-0.38	1	1	1	0.07	0.02	0.02
SM_RS02710	SMc02225	4	1	1	0.79311	0.12	0.14	0.75	1	1	1	0.04	0.08	-0.02
SM_RS02715	SMc02226	8	1	1	1	0.14	0.03	-0.33	1	1	1	-0.06	0.24	0.17
SM_RS02720	SMc02227	23	1	1	1	0.55	0.33	0	1	1	1	0.09	0.23	0.32
SM_RS02725	SMc02228	10	1	1	1	-0.03	0.23	-0.05	1	1	1	0.16	0.05	-0.04
SM_RS02730	SMc02229	24	1	1	0.9672	0.4	0.51	0.4	1	1	1	0.33	0.5	0.4
SM_RS02740	SMc02232	12	1	0.01439	0	-0.58	-1.86	-2.72	1	0.2993	0.2517	-0.48	-1.24	-0.93
SM_RS02745	SMc02234	12	0.88872	0.00825	0	-0.98	-1.68	-3.06	1	0.06995	0	-0.54	-1.63	-1.56
SM_RS02750	SMc02235	6	1	1	0.7588	0.59	0.6	0.5	1	1	1	0.65	0.06	0.4
SM_RS02755	SMc02236	6	1	1	1	0.04	0.1	0.56	1	1	1	0.61	0.39	0.06
SM_RS02760	SMc02237	30	1	1	1	0.23	0.01	0.15	1	1	1	0	0.02	0.01
SM_RS02765	SMc02238	7	1	1	1	0.2	-0.29	-0.55	1	1	1	0.4	0.59	0.09
SM_RS02770	SMc02239	4	1	1	0.63779	0.34	0.22	-0.94	1	1	1	0.32	0.64	0.04
SM_RS02775	SMc02240	7	1	1	1	-0.21	0.09	-0.15	1	1	1	-0.09	-0.34	-0.04
SM_RS02780	SMc02241	13	1	1	0.989	-0.06	-0.08	-0.42	1	1	1	0.1	0.18	0.26
SM_RS02785	SMc02242	7	1	1	1	0.41	-0.29	0.05	1	1	1	0.53	0	0.33
SM_RS02790	SMc02243	7	1	1	0.48612	0.25	-0.08	-1.01	1	1	1	-0.16	-0.26	0.05
SM_RS02795	SMc02244	18	1	1	1	-0.16	0	-0.3	1	1	1	0.14	0.25	-0.14
SM_RS02800	SMc02245	9	1	1	0.63709	0.43	-0.04	1.07	1	1	0.98458	-0.23	-0.65	-0.88
SM_RS02805	SMc02246	4	1	1	0.25525	0.56	0.61	1.75	1	1	1	0.27	0.69	-0.6
SM_RS02810	SMc02247	2	1	1	1	0.77	1.43	1.2	1	1	0.92155	1.77	1.19	1.82
SM_RS02815	SMc02248	4	1	1	1	0.15	0.29	-0.63	1	1	1	0.14	0.62	-0.2
SM_RS02820	SMc02249	39	1	1	0.94724	-0.26	-0.12	-0.26	1	1	1	-0.07	-0.06	-0.14
SM_RS02825	SMc02250	3	1	1	0.5849	0.3	-0.27	-1.42	1	1	1	0	-0.01	0.41
SM_RS02830	SMc02251	13	1	1	1	0.06	0.18	0.06	1	1	1	0.42	0.04	0.03
SM_RS02835	SMc02252	22	1	1	1	0.07	0.13	0.37	1	1	1	-0.3	0.05	0.11
SM_RS02840	SMc02253	5	1	1	1	0.42	0.36	0.31	1	1	1	0.18	0.05	0.49
SM_RS02845	SMc02254	12	1	1	0.29921	-0.02	0.31	1.59	1	1	1	0	-0.06	-0.01
SM_RS02850	SMc02255	13	1	1	0.20262	-0.09	0.58	1.6	1	1	1	0.04	-0.14	0.29
SM_RS02855	SMc02256	10	1	1	1	0.19	0.33	0.14	1	1	1	0.38	0.42	0.59
SM_RS02860	SMc02257	13	1	1	1	-0.48	-0.03	-0.02	1	1	1	-0.05	-0.01	-0.2
SM_RS02865	SMc02258	13	1	1	0.63709	-0.09	-0.23	-0.69	1	1	1	-0.37	-0.05	-0.18
SM_RS02870	SMc02259	7	1	1	1	0.26	0.22	0.23	1	1	1	-0.19	-0.14	-0.01
SM_RS02875	SMc02260	5	1	1	1	-0.13	-0.43	-0.62	1	1	1	-0.18	-0.34	-0.67
SM_RS02880	SMc02261	5	1	1	1	0.64	0.43	0.52	1	1	1	0.5	0.35	0.73
SM_RS02885	SMc02262	17	1	1	1	-0.57	-0.09	-0.09	1	1	1	-0.42	-0.23	-0.26
SM_RS02890	SMc02263	16	1	1	1	-0.02	-0.06	-0.14	1	1	1	0.25	0.08	-0.09
SM_RS02895	SMc02264	2	1	1	1	-0.21	-0.21	-0.21	1	1	1	-0.06	-0.21	-0.21
SM_RS02900	SMc02265	19	1	1	1	0	0.02	0.01	1	1	1	0.07	0	0
SM_RS02905	SMc02266	1	1	1	1	-0.53	-0.25	-0.38	1	1	0.88918	0.13	0.07	-0.86
SM_RS02910	SMc02267	7	1	1	1	0.03	-0.01	0.15	1	1	1	-0.05	0.35	0.63
SM_RS02915	SMc02268	4	1	1	1	0.7	0.84	0.62	1	1	1	1.09	1.74	0.7
SM_RS02920	SMc02269	18	0.02113	0	0	-1.4	-2.17	-3.14	1	1	0.09275	-0.58	-0.64	-0.97
SM_RS02925	SMc02270	26	0.02113	0	0	-1.42	-2.57	-3.18	1	0.14153	0	-0.56	-1.21	-1.48
SM_RS02930	SMc02271	12	0.5342	0.03381	0	-1.46	-2.31	-2.21	1	1	0.0483	-0.24	-0.67	-1.49
SM_RS02935	SMc02272	18	0.07684	0	0	-1.45	-2.54	-3.79	0.61654	1	0.97398	-0.95	-0.68	-0.5
SM_RS02940	SMc02273	66	0	0	0	-1.26	-2.02	-2.83	0.61654	0.09221	0	-0.52	-0.69	-0.67
SM_RS02945	SMc02274	15	1	1	0.45728	0.16	0.4	-0.82	1	1	1	0.62	0.08	0.3
SM_RS02950	SMc02275	7	1	1	0.34622	-0.96	-1.24	-1.41	1	1	1	-0.04	-0.24	-0.33
SM_RS02955	SMc02276	12	1	1	1	0.13	-0.4	-0.25	1	1	1	-0.08	-0.05	0.23
SM_RS02960	SMc02277	1	1	1	1	0.3	0.02	-0.57	1	1	1	-1.33	-0.1	0.09
SM_RS02965	SMc02278	1	1	1	1	-1.45	0.12	0.7	1	1	1	-0.09	1.19	-0.83
SM_RS02970	SMc02279	5	1	1	0.95658	0.57	1.07	0.75	1	1	1	0.27	0.66	0.92
SM_RS02975	SMc02280	4	1	1	1	0.02	0.25	0	1	1	1	-0.07	0.61	0.2
SM_RS02980	SMc02281	18	1	1	1	0.16	0.64	0.22	1	1	1	0.48	0.29	0.42
SM_RS02985	SMc02282	17	1	1	1	0.19	0.35	-0.03	1	1	1	0.28	0.08	0.3
SM_RS02990	SMc02283	0	1	1	1	0	0	0	1	1	1	0	0	0
SM_RS02995	SMc02284	1	1	1	1	0.88	1.34	1.03	1	1	1	1.54	1.25	0.75
SM_RS03000	SMc02285	12	1	1	1	0.16	0.14	-0.02	1	1	1	-0.1	0.16	0.08
SM_RS03005	SMc02326	11	1	1	1	-0.07	0.08	0.25	1	1	1	-0.52	-0.26	0.28
SM_RS03010	0	16	1	1	0.90456	-0.12	0.11	-0.41	1	1	1	0.2	0.11	0.39
SM_RS03015	SMc02327	5	1	1	1	0.17	0.1	0.2	1	1	1	0.32	0.27	0.31
SM_RS03020	SMc02328	9	1	1	1	0.33	0.12	0.28	1	1	1	0.21	0.25	0.46
SM_RS03025	SMc02286	3	1	0.80076	0.77372	0.09	-0.7	-0.35	1	1	1	-0.45	-0.18	-0.17
SM_RS03030	SMc02287	3	1	1	0.92788	0.12	0.74	0.89	1	1	1	-0.14	-0.01	0.93
SM_RS03035	SMc02205	9	1	1	1	0	0	0	1	1	1	0	0	0
SM_RS03040	SMc02292	29	1	1	1	0.09	0.08	0.08	1	1	1	0.29	0.28	0.32
SM_RS03045	SMc02295	33	1	1	0.92269	0.21	0.13	0.29	1	1	1	-0.09	0.37	0.28
SM_RS03050	SMc02296	20	1	1	0.94724	0.08	0.15	-0.28	1	1	1	0.13	0.23	0.14
SM_RS03055	SMc02297	32	1	1	1	-0.17	-0.31	-0.13	1	1	1	-0.05	0.11	0.05
SM_RS03065	SMc02300	36	1	1	1	0	0	0	1	1	1	0	0	0
SM_RS03075	SMc04430	1	1	1	1	0	0	0	1	1	1	0	0	0
SM_RS03085	SMc02208	4	1	1	1	0	0	0	1	1	1	0	0	0.06
SM_RS03090	SMc02304	1	1	1	1	-0.1	-0.12	-0.19	1	1	1	0.32	0.25	0.08
SM_RS03095	SMc02305	9	1	1	1	0.06	0.01	0.22	1	1	1	0.06	0.01	-0.05
SM_RS03100	SMc02306	2	1	1	1	0.95	0	0.32	1	1	1	0.12	1.18	2.18
SM_RS03105	SMc02307	14	1	0.31878	0.01753	-0.59	-1.03	-1.15	1	1	0.21877	0.19	0.84	1.01
SM_RS03110	SMc02308	7	1	1	1	-0.38	0.36	-0.15	1	1	1	-0.35	0.11	0.02
SM_RS03115	SMc02309	5	1	1	0.07391	-1.05	-1.49	-2.41	1	1	0.88774	-0.24	-0.25	-1.12
SM_RS03120	SMc02310	2	1	1	1	0	0	0	1	1	1	0	0	0
SM_RS03125	SMc02311	13	0.57536	0	0	0.78	2.11	3.51	1	1	0.18808	0.26	0.64	0.83
SM_RS03130	SMc02312	4	1	1	1	-1.12	-0.37	-0.4	1	1	1	-1.21	-0.38	-0.09
SM_RS03135	SMc02207	1	1	1	1	0	0	0	1	1	1	0	0	0
SM_RS03140	SMc04431	7	1	1	1	0.11	0.03	-0.29	1	1	1	0.26	0.1	0.03
SM_RS03145	SMc04432	5	1	1	0.42352	-0.19	-0.73	-1.48	1	1	1	0.68	0.43	0.37
SM_RS03150	SMc02313	8	1	1	1	1.14	0.8	0.58	1	1	1	1.48	1.66	0.84
SM_RS03155	0	7	1	1	0.46986	-0.34	-0.14	-0.81	1	1	1	-0.45	-0.31	0.01
SM_RS03160	SMc02314	13	1	1	1	-0.37	-0.22	-0.38	1	1	1	-0.04	0.39	0.06
SM_RS03165	SMc02315	13	1	1	1	-0.05	0.18	0.36	1	1	1	0.09	0.5	0.15
SM_RS03170	SMc02316	2	1	1	1	1.12	1.1	0	1	1	1	0.12	0.64	0
SM_RS03175	SMc02317	6	1	1	1	-0.24	0.1	-0.25	1	1	1	-0.1	0.24	0.21
SM_RS03180	SMc02318	4	1	1	1	0.04	-0.16	-0.25	1	1	1	-0.13	-0.16	-0.32
SM_RS03185	SMc02319	3	1	1	1	-0.27	-0.05	0.19	1	1	1	-0.18	0.37	-0.23
SM_RS03190	SMc02320	2	1	1	0.9672	0.41	-0.09	0.59	1	1	1	0.12	0.12	0.35
SM_RS03195	SMc02321	16	1	1	1	0.1	0.07	0.19	1	1	1	-0.13	0.09	0.34
SM_RS03200	SMc02322	22	1	1	1	0.35	0.19	0.06	1	1	1	0.2	0.4	0.17
SM_RS03205	SMc02323	6	1	1	1	0.19	-0.28	-0.22	1	1	1	0.02	-0.22	0.03
SM_RS03210	SMc02324	8	1	1	0.78543	-0.05	-0.37	-0.59	1	1	1	-0.32	-0.28	0.09
SM_RS03215	SMc02325	11	1	1	1	0.32	0.19	0.32	1	1	1	0.26	0.14	0.44
SM_RS03220	SMc03000	16	1	1	1	0.11	0.31	0.06	1	1	1	0.27	0.32	0.23
SM_RS03225	SMc03001	10	1	1	0.95031	0.42	0.38	0.49	1	1	1	0.49	0.2	0.46
SM_RS03230	SMc03002	4	0.55266	1	0.88064	1.34	0.97	0.74	1	1	1	0.89	1.37	0.74
SM_RS03235	SMc03003	11	1	1	1	0.23	0.11	0.05	1	1	1	0.16	0.23	0.28
SM_RS03240	SMc03004	8	1	1	1	0	-0.02	0.1	1	1	1	-0.23	0	0.06
SM_RS03245	SMc03005	0	1	1	1	0	0	0	1	1	1	0	0	0
SM_RS03250	SMc03006	4	1	1	1	0.88	0.71	0.41	1	1	1	0.16	-0.61	0.42
SM_RS03255	SMc03007	9	1	1	1	0.44	0.27	0.21	1	1	1	-0.19	-0.23	0.07
SM_RS03260	SMc03008	3	1	1	1	0.58	0.43	-0.33	1	1	0.80736	0.53	0.24	0.92
SM_RS03265	SMc03009	13	1	1	1	0.02	0.19	0.02	1	1	1	0.22	0.26	0.23
SM_RS03270	SMc03010	5	1	1	1	-0.28	-0.06	-0.41	1	1	1	-0.03	0.07	0.14
SM_RS03275	SMc03011	0	1	1	1	0	0	0	1	1	1	0	0	0
SM_RS03280	SMc03012	5	1	0.99644	0.69138	1.8	1.72	1.86	1	1	0.92209	1.22	1.49	1.69
SM_RS03285	SMc03013	4	1	1	0.99028	0.06	-0.38	-0.75	1	1	1	-0.07	0.13	0.21
SM_RS03290	SMc03014	10	1	1	1	-0.14	-0.01	0.19	1	1	1	0.04	0.61	0.58
SM_RS03295	SMc03015	10	1	0.98141	0.06224	0.65	0.59	1.06	1	0.23667	0.00512	0.65	1.08	1.52
SM_RS03300	SMc03016	8	1	1	1	-0.28	0.05	0.18	1	1	0.80128	0.17	0.69	1.16
SM_RS03305	SMc03017	7	1	1	1	0.24	0.09	-0.21	1	1	1	-0.05	-0.03	-0.15
SM_RS03310	SMc03018	11	1	1	1	0.16	0.26	0.51	1	1	0.51506	-0.01	0.6	0.94
SM_RS03315	SMc03019	4	1	1	1	0.24	-0.16	0.09	1	1	0.98763	0.58	0.57	1.09
SM_RS03320	SMc03020	1	1	1	1	1.15	1.18	0.1	1	1	1	1.18	0.72	0.87
SM_RS03325	SMc03021	5	1	1	1	0.49	-0.04	0.16	1	1	1	-0.15	0.77	0.72
SM_RS03330	SMc03022	8	1	1	1	0.21	0.04	0.04	1	1	1	0.22	0.48	0.62
SM_RS03335	SMc03023	13	1	1	1	0.06	0.35	0.28	1	1	0.92895	0.53	0.53	0.72
SM_RS03340	SMc03024	8	1	1	1	0.38	0.04	0.17	1	1	1	-0.06	0.06	0.47
SM_RS03345	SMc03025	9	1	1	1	0.17	0.57	0.24	1	1	0.70977	0.56	0.84	1.07
SM_RS03350	SMc03026	7	1	1	0.42991	-0.14	-0.53	-0.71	1	1	1	-0.37	-0.29	-0.45
SM_RS03355	SMc03027	3	1	1	0.63037	-0.5	-0.08	-0.95	1	1	1	-0.77	0.34	0.24
SM_RS03360	SMc03028	2	1	1	1	-0.43	-0.71	-0.39	1	1	1	-0.4	-0.46	0.3
SM_RS03365	SMc03029	0	1	1	1	0	0	0	1	1	1	0	0	0
SM_RS03370	SMc03030	11	1	1	1	0.33	0.29	-0.18	1	1	0.36436	0.15	0.78	0.9
SM_RS03375	SMc03031	5	1	1	1	0.44	0.18	0.66	1	1	1	0.26	0.12	0.24
SM_RS03380	SMc03032	8	1	1	1	0.19	0.36	0.2	1	0.79097	0.3834	0.46	1.19	1.03
SM_RS03385	SMc03033	5	1	1	1	-0.2	-0.28	-0.09	1	1	1	0.3	0.21	0.38
SM_RS03390	SMc03034	9	1	1	1	0.51	0.28	0.43	1	0.64483	0.42379	0.78	1.17	1.01
SM_RS03395	SMc03035	6	1	0.61582	0.0767	-0.82	-1.27	-1.49	1	1	1	-0.87	-0.4	-0.6
SM_RS03400	SMc03036	5	1	1	1	0.62	0.18	0.25	1	1	1	-0.05	0.73	0.77
SM_RS03405	SMc03037	15	1	1	1	0.01	-0.32	-0.44	1	1	1	-0.28	0.04	0.27
SM_RS03410	SMc03038	16	1	1	1	0.02	0.55	-0.29	1	1	1	0.48	0.51	0.78
SM_RS03415	SMc03039	22	1	1	1	-0.03	0.03	-0.02	1	1	1	0	0.05	0
SM_RS03420	SMc03040	14	1	1	1	-0.2	-0.07	-0.28	1	1	1	-0.02	-0.24	-0.1
SM_RS03425	SMc03041	4	1	1	1	-0.21	-0.16	0.02	1	1	0.75859	0.16	0.22	0.98
SM_RS03430	SMc03042	11	1	1	1	-0.41	-0.05	-0.3	1	1	1	-0.14	0.65	0.33
SM_RS03435	SMc03043	16	1	1	0.70163	-0.1	-0.32	-0.44	1	1	1	-0.2	0.02	0.27
SM_RS03440	SMc03044	11	1	1	1	0.14	0.24	0	1	1	1	0.37	0.53	0.3
SM_RS03445	SMc03045	8	1	1	1	0.01	-0.02	-0.1	1	1	1	0.13	0.19	0.65
SM_RS03450	SMc03046	8	1	1	1	0.46	0.76	0.62	1	1	1	-0.27	-0.03	-0.05
SM_RS03455	SMc03047	20	1	0.93221	0.47219	0.49	0.64	0.68	1	1	0.92209	0.02	-0.06	0.5
SM_RS03460	SMc03048	16	1	1	1	-0.03	0.08	0	1	1	1	0.01	0.12	0.23
SM_RS03465	SMc03049	18	1	1	1	0.11	0.09	0.24	1	1	0	-0.56	-0.53	-1.17
SM_RS03470	SMc03050	4	1	1	1	-0.37	-0.39	-0.19	1	1	0.89374	-0.76	-0.94	-1.11
SM_RS03475	SMc03051	4	1	1	1	0.13	0.19	-0.37	1	1	0.26616	-0.95	-0.86	-1.22
SM_RS03480	SMc03052	4	1	1	1	-0.29	-0.34	-0.48	1	1	1	-0.55	-0.21	-0.08
SM_RS03485	SMc03053	2	1	1	0.99028	1.55	1.25	1.3	1	1	1	0.64	1.58	1.08
SM_RS03490	SMc03054	12	1	1	1	0.37	0.51	0.41	1	1	1	0.5	0.57	0.7
SM_RS03495	SMc03055	12	1	1	1	0.38	0.19	0.13	1	1	0.68707	0.27	0.52	0.61
SM_RS03500	SMc03056	2	1	1	1	0.46	0.48	0.15	1	1	0.9415	-0.11	0.26	0.92
SM_RS03505	SMc03071	3	1	1	1	0.33	0.38	0.13	1	1	0.97794	0.53	0.85	0.95
SM_RS03510	SMc03072	2	1	1	1	-1.34	-1.06	-1.07	1	1	1	-0.29	0.01	-0.07
SM_RS03515	SMc03057	11	1	1	1	-0.18	0.24	0.16	1	1	1	0.03	-0.06	0.21
SM_RS03520	SMc03058	9	1	1	1	0.2	0.27	0.43	1	1	1	0.12	0.34	0.07
SM_RS03525	SMc03059	4	1	1	0.43235	-0.17	-0.64	-1.69	1	1	1	-0.2	0.36	1.07
SM_RS03530	SMc03060	13	1	0.98141	1	0.42	0.88	0.35	1	1	0.92441	0.6	0.29	0.65
SM_RS03535	SMc03061	20	1	1	1	-0.09	-0.24	-0.32	1	1	1	-0.04	-0.09	-0.07
SM_RS03540	SMc03062	8	1	1	1	-0.35	-0.64	-0.19	1	1	1	0.06	0	0.22
SM_RS03545	SMc03063	15	1	1	0.60491	-0.07	-0.32	-0.76	1	1	1	0.33	0.36	0.48
SM_RS03550	SMc03064	22	1	0.79279	0.81107	-0.28	-0.61	-0.36	1	1	1	0.02	0.3	0.28
SM_RS03555	SMc03065	11	1	1	1	-0.49	-0.32	-0.26	1	1	1	-0.33	-0.68	0.18
SM_RS03560	SMc03066	5	1	1	1	0.31	-0.14	-0.25	1	1	1	-0.42	-0.77	-0.19
SM_RS03565	SMc03067	15	1	1	1	0	0	0	1	1	1	0	0	0
SM_RS03570	SMc03068	13	1	1	0.17728	-0.54	-0.47	-1.05	1	1	1	0.08	0.42	0.2
SM_RS03575	SMc03069	5	0.99552	0.82613	0.05781	-1.59	-1.36	-1.59	1	1	0.05453	1.28	1.28	3.4
SM_RS03580	SMc03070	16	1	1	0.25132	-0.63	-0.67	-0.62	1	1	0.75887	-0.42	-0.35	-0.51
SM_RS03585	SMc00761	17	1	1	1	-0.02	0	-0.28	1	1	1	0.01	-0.05	-0.15
SM_RS03590	SMc00762	21	1	0.56129	0.0523	0.56	0.9	1.17	1	1	0.18808	0.42	0.54	0.93
SM_RS03595	SMc00763	9	1	1	0.91871	0.14	0.83	0.94	1	1	1	0.42	0.46	0.23
SM_RS03600	SMc00765	15	1	1	0.95658	0.28	0.46	0.42	1	1	1	0.14	0.3	0.31
SM_RS03610	SMc00766	10	1	1	1	0.45	0.04	0.31	1	1	1	0.22	0.09	-0.18
SM_RS03615	SMc00767	1	1	1	1	-0.09	-0.74	-0.58	1	1	0.88918	-0.41	-0.99	0.82
SM_RS03620	SMc00768	17	1	1	1	-0.12	0.07	-0.08	1	1	1	0.18	0.34	0.22
SM_RS03625	SMc00769	15	1	1	1	-0.18	0.07	-0.32	1	1	1	-0.2	0.28	-0.17
SM_RS03630	SMc00770	19	1	1	0.71657	-0.04	-0.42	-0.45	1	1	1	-0.37	-0.39	-0.26
SM_RS03635	SMc00771	11	1	1	0.60912	-0.33	-0.28	-0.57	1	1	0.99938	-0.05	-0.16	-0.42
SM_RS03640	SMc00772	14	1	1	0.96834	0.05	-0.1	-0.31	1	1	0.97972	0.21	0.07	-0.37
SM_RS03645	SMc00773	7	1	1	0.51338	-0.22	-0.6	-1.01	1	1	0.42379	-0.62	-0.85	-1.11
SM_RS03650	SMc00838	9	0.57536	0.01439	0	-1.48	-2.49	-3.66	1	0.44436	0	-0.87	-1.55	-3.14
SM_RS03655	SMc00774	16	1	1	0.89143	-0.56	-0.05	-0.46	1	1	1	-0.13	-0.04	-0.08
SM_RS03660	SMc00775	23	1	1	0.63709	0.31	0.66	0.77	1	1	0	-0.31	-0.76	-2.08
SM_RS03665	SMc00776	19	1	1	0.60038	0.25	0.11	-0.25	1	1	0.76907	-0.04	-0.08	-0.24
SM_RS03670	SMc00777	1	1	1	1	-0.06	-0.57	-0.12	1	1	1	0.03	0.33	-0.39
SM_RS03675	SMc00841	1	1	1	1	-0.46	-0.46	-0.46	1	1	1	-0.46	-0.46	-0.46
SM_RS03680	SMc00778	7	1	1	0.91455	0.18	-0.27	-0.66	1	1	1	0.15	-0.08	0.21
SM_RS03685	SMc00779	19	1	1	1	-0.09	-0.49	-0.16	1	1	1	-0.43	-0.34	-0.37
SM_RS03690	SMc00780	15	1	1	1	-0.22	-0.1	-0.03	1	1	1	-0.18	0.21	0
SM_RS03695	SMc00781	18	1	1	0.61717	0.01	-0.17	-0.55	1	1	1	0.09	0.09	0.06
SM_RS03700	SMc00782	25	1	1	0.87771	0.09	-0.02	-0.27	1	1	1	0.1	-0.32	0
SM_RS03705	SMc00783	11	1	1	1	-0.16	-0.04	-0.31	1	1	1	-0.06	-0.08	0.01
SM_RS03710	SMc00784	10	1	1	0.35401	0.59	0.82	1.44	1	1	0	-0.25	-0.57	-1.88
SM_RS03715	SMc00785	5	0.50011	0.61582	1	1.48	1.5	0.05	1	1	1	0.05	0	0
SM_RS03720	SMc00786	18	1	1	0.99028	0.05	-0.02	0.23	1	1	1	-0.21	0.13	0.26
SM_RS03725	SMc00787	5	1	1	0.84658	0.53	0.59	0.64	1	1	1	0.52	0.55	0.8
SM_RS03730	SMc00788	4	1	1	0.59673	-0.48	-0.35	-1.72	1	1	1	-0.53	-0.03	-0.27
SM_RS03735	SMc00789	7	1	1	0.96483	-0.03	0.2	0.57	1	1	1	-0.06	-0.32	0.28
SM_RS03740	SMc00790	15	1	1	1	0.15	0.13	-0.01	1	1	1	-0.01	0.04	0.33
SM_RS03745	SMc00791	3	0.99552	0.80178	0.28449	1.05	1.08	2.45	1	1	1	0.75	0.32	0.66
SM_RS03750	SMc00793	15	1	1	1	0.04	0.13	0.26	1	1	1	-0.25	-0.03	0.01
SM_RS03755	SMc00794	8	1	1	1	-0.09	-0.06	0.55	1	1	1	0.17	0.59	0.28
SM_RS03760	0	1	1	1	1	-0.05	-0.54	-0.51	1	1	1	0.17	0.13	-1.44
SM_RS03765	SMc00795	7	1	1	1	0.11	0.4	0.23	1	1	1	-0.01	-0.27	-0.01
SM_RS03775	SMc00796	2	1	1	1	0.16	0.17	0.15	1	1	1	-0.17	-0.23	-0.16
SM_RS03780	SMc00797	20	1	1	0.03505	-0.32	-0.54	-1.07	1	1	1	-0.26	0.03	-0.3
SM_RS03785	SMc00798	2	1	1	1	0.05	-0.19	-0.75	1	1	1	-0.95	-0.01	-0.87
SM_RS03790	SMc00799	5	1	1	0.91455	-0.46	0.04	-0.45	1	1	1	-0.56	-0.22	-0.33
SM_RS03795	SMc00800	5	1	1	1	0.49	0.59	0.55	1	1	1	-0.11	0.3	0.61
SM_RS03800	SMc00801	12	1	1	1	0.25	0.04	0.33	1	1	1	0.07	-0.82	0.26
SM_RS03805	SMc00802	3	1	1	1	-0.06	0.4	0.17	1	1	1	0.17	0.34	0.44
SM_RS03810	0	3	1	1	0.89522	-0.21	-0.16	-0.4	1	1	0.42379	-0.64	-0.4	-0.73
SM_RS03815	SMc00803	16	1	1	1	-0.02	0	-0.09	1	1	1	0.38	0.28	0.05
SM_RS03820	SMc00804	3	1	1	1	0.23	0.01	0.65	1	1	1	1.66	0.66	0.83
SM_RS03825	SMc00805	5	1	1	1	-0.3	-0.39	0.07	1	1	1	0.26	-0.03	0.36
SM_RS03830	SMc00806	5	1	1	1	-0.35	0.05	0.06	1	1	1	0.24	0.08	-0.04
SM_RS03835	0	0	1	1	1	0	0	0	1	1	1	0	0	0
SM_RS03840	SMc00807	17	1	1	1	-0.13	-0.15	-0.18	1	1	1	0.08	-0.25	-0.22
SM_RS03845	SMc00808	13	1	1	1	-0.08	-0.19	-0.07	1	1	1	-0.03	0.21	-0.05
SM_RS03850	SMc00809	5	1	1	1	-0.03	-0.2	0.09	1	1	1	0.22	-0.25	0.14
SM_RS03855	0	14	1	1	1	-0.55	-0.06	-0.39	1	1	0.50207	-0.31	0.52	-0.62
SM_RS03860	SMc00842	4	1	1	1	-0.41	0.68	-0.38	1	1	0.86901	-0.65	-0.19	0.94
SM_RS03865	SMc00810	7	1	1	1	-0.03	0.06	-0.07	1	1	1	0	0.24	-0.07
SM_RS03870	SMc00811	7	1	1	1	0	0.12	0.07	1	1	1	0.08	0	0.06
SM_RS03875	SMc00812	4	1	1	1	0.66	-0.22	-0.46	1	1	1	0.22	0.37	0.16
SM_RS03880	SMc00813	15	1	1	1	-0.36	-0.27	-0.19	1	1	1	-0.19	-0.05	-0.32
SM_RS03885	SMc00814	9	1	1	1	-0.21	-0.7	-0.15	1	1	1	-0.9	-0.57	-0.26
SM_RS03890	SMc00815	9	1	1	1	-0.07	-0.17	-0.01	1	1	1	0.28	-0.8	-0.22
SM_RS03895	SMc00816	5	1	1	0.3989	-0.18	-0.58	-1.45	1	1	0.14526	-0.21	-1.56	-2.21
SM_RS03900	SMc00817	11	1	1	0.95521	-0.42	-0.08	-0.39	1	1	1	-0.16	-0.19	-0.08
SM_RS03905	SMc00818	12	1	1	1	0.43	0.03	0.06	1	1	1	0.24	0.04	0.09
SM_RS03910	SMc00819	26	1	1	1	-0.16	0.12	-0.03	1	1	1	-0.11	-0.05	0.07
SM_RS03915	SMc00820	8	1	1	0.18701	0.09	-0.13	-0.89	1	1	1	0.48	0.08	0.33
SM_RS03920	SMc00821	2	1	1	0.71804	-1.17	-0.46	-2.32	1	1	1	-0.65	-1.43	-0.84
SM_RS03925	SMc00822	6	1	1	0.69363	-0.11	0.08	1.01	1	1	1	0.27	0.22	0.19
SM_RS03930	SMc00823	6	1	1	1	-0.06	0.31	0.51	1	1	1	0.1	0.5	0.62
SM_RS03935	SMc00824	9	1	1	1	0.07	0.28	0.12	1	1	1	0.29	0.44	0.26
SM_RS03940	SMc00825	13	1	1	0.41081	-0.58	-1.03	-1.07	1	1	1	-0.77	-1.24	-0.7
SM_RS03945	SMc00826	5	1	1	1	-0.13	-0.38	-0.39	1	1	0.98619	0.32	0.54	1.17
SM_RS03950	SMc00827	19	1	1	0.10323	-0.25	-0.19	-1.1	1	1	0.2415	0.19	0.72	1.21
SM_RS03955	SMc00828	8	1	1	0.49193	-0.07	-0.39	-0.93	1	1	1	-0.32	-0.29	-0.06
SM_RS03960	SMc00829	9	1	1	1	-0.52	-0.58	-0.25	1	1	1	-0.43	-0.1	-0.22
SM_RS03965	SMc00830	13	1	1	0.7847	-0.21	-0.14	-0.71	1	1	1	0.33	0.26	0.07
SM_RS03970	SMc00831	7	1	1	1	-0.24	0.06	-0.4	1	1	1	0.26	0.3	0.38
SM_RS03975	SMc00832	20	1	1	1	0.34	0.14	-0.08	1	1	1	0.05	0.15	-0.16
SM_RS03980	SMc00833	12	1	1	1	0.3	0.23	-0.13	1	1	1	0.39	0.37	0.06
SM_RS03985	SMc00926	19	1	1	1	0.21	0.19	0.25	1	1	1	0.19	0.02	0.1
SM_RS03990	SMc00925	12	1	1	1	0.14	-0.15	0.25	1	1	1	-0.31	0.09	-0.22
SM_RS03995	SMc00924	12	1	1	1	0.27	0.03	0.04	1	1	1	-0.15	0.07	0.05
SM_RS04000	SMc00923	6	1	1	1	0.2	0.52	-0.17	1	1	1	0.44	0.57	0.23
SM_RS04005	SMc00922	18	1	1	1	0.08	-0.26	0.1	1	1	1	-0.36	-0.32	-0.16
SM_RS04010	SMc00921	1	1	1	1	-1.59	-0.08	-0.28	1	1	1	0.38	0.27	0.32
SM_RS04015	SMc00931	5	1	1	0.71314	-0.24	0.31	-0.66	1	1	1	0.2	0.35	0.02
SM_RS04020	SMc00919	20	1	1	1	-0.05	0.04	-0.04	1	1	1	-0.05	-0.05	-0.04
SM_RS04025	SMc00918	11	1	1	1	-0.1	-0.37	-0.4	1	1	0.97398	0.74	0.22	0.68
SM_RS04030	SMc00917	5	1	1	1	0.01	-0.17	-0.17	1	1	1	-0.02	-0.17	-0.03
SM_RS04040	SMc00914	11	1	0.02459	0	0.84	1.49	1.77	1	1	1	0.32	0.49	0.47
SM_RS04045	SMc00913	8	1	1	1	0	0.41	0	1	1	1	0	0	0
SM_RS04050	SMc00912	1	1	1	1	0	0	0	1	1	1	0	0	0
SM_RS04055	SMc00911	9	1	1	0.91871	-0.17	-0.04	-0.54	1	1	1	0.03	0.26	0.03
SM_RS04060	SMc00910	14	1	1	1	0	0	0.04	1	1	1	0	0	0.02
SM_RS04065	SMc00909	12	1	1	1	0	0	0	1	1	1	0	0	0
SM_RS04070	SMc00908	28	1	1	1	0.02	0.02	0.05	1	1	1	0.01	0	0.03
SM_RS04075	SMc00907	6	1	1	0.3683	-1.11	-0.54	-3.03	1	1	0.35642	-2.88	-3.5	-3.41
SM_RS04080	SMc00906	8	1	1	1	-0.3	-0.05	-0.07	1	1	1	-0.13	-0.15	-0.27
SM_RS04085	SMc00905	5	1	1	1	0	0.11	0.05	1	1	1	0	0	0.11
SM_RS04090	SMc00904	16	1	1	1	-0.01	0.28	0.31	1	1	0.03538	0.47	0.51	1.24
SM_RS04095	SMc00902	5	1	1	1	1.69	2.05	0.41	1	1	0.79438	1.27	1.74	1.27
SM_RS04100	SMc00930	13	1	1	1	0.56	0.32	0.2	1	1	1	0.02	-0.14	0.33
SM_RS04105	SMc00900	6	1	1	0.92502	0.11	0.46	0.5	1	1	1	-0.15	0.08	0.43
SM_RS04110	SMc00899	1	1	1	1	-0.94	-0.22	-0.27	1	1	1	-0.31	-0.76	-0.66
SM_RS04115	SMc00898	17	1	1	0.46986	0.16	0.57	0.63	1	1	1	0.15	-0.14	0.33
SM_RS04120	SMc00897	13	1	1	1	0.03	-0.12	0.22	1	1	1	-0.03	-0.22	0.13
SM_RS04125	SMc00896	11	1	0.82613	0.52033	0.39	0.57	0.6	1	1	0.2865	0.42	0.22	0.64
SM_RS04130	SMc00895	5	1	1	1	0	0	0	1	1	1	0	0	0
SM_RS04135	SMc00894	14	1	1	1	0.05	0	0	1	1	1	0.04	0.06	0.01
SM_RS04140	SMc00893	9	1	1	1	-0.43	-0.3	-0.29	1	1	1	-0.48	-0.42	-0.2
SM_RS04145	SMc00892	6	1	1	1	0	0	0	1	1	1	0	0	0
SM_RS04150	SMc00848	9	1	1	1	0	0	0	1	1	1	0	0	0
SM_RS04155	SMc00933	5	1	1	1	0.16	0.48	0.51	1	1	1	0.61	0.69	0.36
SM_RS04160	SMc00932	10	1	1	1	-0.15	0.02	-0.25	1	1	1	-0.25	-0.31	0.04
SM_RS04165	SMc00888	19	1	1	1	0.07	-0.08	-0.03	1	1	1	-0.41	0.1	-0.01
SM_RS04170	SMc00887	10	1	1	1	-0.3	-0.15	-0.51	1	1	1	-0.08	0.25	-0.08
SM_RS04175	SMc00929	9	1	1	1	0.22	0.51	0.04	1	1	1	0.36	0.61	0.48
SM_RS04180	SMc00886	12	1	1	1	-0.03	0.16	-0.16	1	1	1	0.13	-0.05	0.06
SM_RS04185	SMc00885	12	1	1	1	0.16	-0.08	-0.41	1	1	1	-0.43	0.15	0.14
SM_RS04195	SMc00884	16	1	1	1	0.5	0.22	0.15	1	1	1	0.43	0.27	0.64
SM_RS04200	SMc00883	11	1	1	1	-0.16	0.31	0.28	1	1	1	0.16	0.27	0.31
SM_RS04205	SMc00882	5	1	1	1	0.26	0.03	0.14	1	1	1	-0.43	-0.89	0.24
SM_RS04210	SMc00881	8	1	1	1	-0.19	0.24	-0.34	1	1	1	0.32	0.51	0.22
SM_RS04215	SMc00880	4	1	1	1	-0.64	0.12	-0.11	1	1	1	-0.02	-0.17	-0.14
SM_RS04220	SMc00879	13	1	1	1	0.1	0.51	-0.17	1	1	1	0.1	0.14	0.4
SM_RS04225	SMc00878	10	1	1	0.63709	0.15	0.13	0.52	1	1	1	-0.22	0.06	0.42
SM_RS04230	SMc00877	13	1	1	0.011	0.23	0.53	1.22	1	0.6445	0.74382	0.13	-0.99	0.61
SM_RS04235	SMc00876	15	1	0.61582	0	-1.12	-1.18	-2.52	1	0.24057	0	-0.61	-1.85	-2.55
SM_RS04240	SMc00874	11	1	0.79811	0.3989	0.68	0.63	0.73	1	1	1	0.09	0.34	0.34
SM_RS04245	SMc00873	23	1	1	0.80182	0.18	0.16	0.47	1	1	1	-0.08	0.12	0.35
SM_RS04250	SMc00928	11	1	1	0.26297	-0.04	-0.97	-1.44	1	1	1	0.46	0.55	0.07
SM_RS04255	SMc00872	3	1	1	1	-0.27	1	-0.19	1	1	1	0.03	-0.27	1.54
SM_RS04260	SMc00871	8	1	1	1	-0.07	-0.03	-0.07	1	1	1	-0.07	-0.07	-0.07
SM_RS04265	SMc00870	4	1	1	1	0	0	0	1	1	1	0	0	0
SM_RS04270	SMc00869	3	1	1	1	0	0	0	1	1	1	0	0	0
SM_RS04275	SMc00868	3	1	1	1	0	0	0	1	1	1	0	0	0.08
SM_RS04280	SMc00867	3	1	1	0.99028	1.01	0.76	1.13	1	1	1	0.86	1.6	0.52
SM_RS04285	SMc00866	22	1	1	1	-0.27	-0.03	-0.13	1	1	1	0.2	0.09	0.05
SM_RS04290	SMc00865	5	1	1	1	0.58	0.55	0.35	1	1	1	0.53	0.65	0.59
SM_RS04295	SMc00864	15	1	1	0.30814	-0.61	-0.36	-0.67	1	1	0.98763	-0.32	-0.12	-0.43
SM_RS04300	SMc00863	5	1	1	1	-0.37	0.12	-0.52	1	1	1	0.56	0.13	0.16
SM_RS04305	SMc00862	4	1	1	1	0	0	0	1	1	1	0	0	0
SM_RS04310	SMc00861	23	1	1	1	0.08	0.03	0.04	1	1	1	-0.02	-0.02	0.04
SM_RS04315	SMc00860	8	1	1	1	0	0	0	1	1	1	0	0	0
SM_RS04320	SMc00859	1	1	1	1	0.58	0.61	0.4	1	1	1	-1.35	-0.01	-0.27
SM_RS04325	SMc00858	3	1	1	1	0.62	0.3	-0.61	1	1	1	-0.65	0.49	0.13
SM_RS04330	SMc00857	5	1	1	0.95521	-0.55	-0.7	-0.66	1	1	1	0.05	-0.06	-0.07
SM_RS04335	SMc00856	3	1	1	0.76868	-0.07	-1.8	-1.45	1	1	1	-0.22	-0.24	-0.41
SM_RS04340	SMc00855	16	1	1	1	-0.03	-0.02	0	1	1	1	0.01	-0.03	-0.02
SM_RS04345	SMc00854	2	1	1	1	0.01	0.77	0.39	1	1	1	-0.14	1.05	0.49
SM_RS04350	SMc00853	5	1	1	0.84924	0.42	0.61	0.79	1	1	1	0.2	0.07	0.15
SM_RS04355	SMc00852	24	1	1	1	-0.08	0.09	0.01	1	1	1	-0.26	-0.28	0
SM_RS04360	SMc00851	14	1	1	1	0.05	0	0.04	1	1	1	0	0	0
SM_RS04365	SMc00850	3	1	1	1	0.72	1	0.32	1	1	1	1.16	0.77	0.81
SM_RS04370	SMc00849	5	1	1	1	0.35	-0.07	0.04	1	1	1	0.42	0.16	-0.04
SM_RS04375	SMc00993	20	1	1	0.94654	0.23	0.06	0.35	1	0.56209	0.01429	0.23	0.82	1.2
SM_RS04380	SMc00992	20	1	1	1	0.36	0.31	0.23	1	1	1	0.31	0.41	0.22
SM_RS04385	SMc00991	18	1	1	1	0.11	0.14	-0.17	1	1	1	-0.21	-0.05	0.08
SM_RS04390	SMc00990	12	1	1	1	0.09	0.15	0.34	1	1	1	0.25	0.38	0.14
SM_RS04395	SMc00994	10	1	1	0.96413	0.06	0.89	0.63	1	1	1	0.06	-0.14	0.39
SM_RS04400	SMc00989	15	1	1	1	0.02	-0.01	0	1	1	1	-0.06	-0.16	-0.18
SM_RS04405	SMc00988	16	1	1	1	0.1	0	0	1	1	1	0.05	0	0
SM_RS04410	SMc00987	6	1	1	0.84658	0.02	-0.16	-0.85	1	1	0.21947	-0.61	-0.69	-1.72
SM_RS04415	SMc00986	44	1	1	0.74981	-0.22	-0.27	-0.22	1	1	1	-0.35	-0.14	-0.12
SM_RS04420	SMc00985	13	1	1	1	0.56	0.1	0.19	1	1	1	0	0	0
SM_RS04425	SMc00984	7	1	1	1	0.07	0.05	-0.3	1	0.76723	0.34651	0.18	1.24	1.27
SM_RS04430	SMc00983	8	1	1	0.99004	-0.05	-0.13	0.43	1	1	1	-0.34	0.11	-0.25
SM_RS04435	SMc00982	18	1	1	0.51263	-0.61	-0.96	-0.98	1	1	1	-0.9	-0.02	-0.58
SM_RS04440	SMc00981	9	1	0.69265	0.94724	-1.7	-1.88	-0.84	1	1	0.94446	-0.91	-1.62	-1.01
SM_RS04445	SMc00980	23	1	1	1	0.15	0.33	-0.06	1	1	1	0.22	0.01	0.13
SM_RS04450	SMc00979	22	1	1	0.86557	-0.24	-0.16	-0.36	1	1	1	-0.23	-0.11	-0.18
SM_RS04455	SMc00978	6	1	1	1	0.55	0.11	0.02	1	1	1	0.04	0.08	-0.15
SM_RS04460	SMc00977	13	1	1	1	-0.31	-0.13	-0.31	1	1	1	0.02	0.05	-0.13
SM_RS04465	SMc00976	1	1	1	1	1.01	1.07	0.29	1	1	1	-0.49	-0.04	0.34
SM_RS04475	SMc00975	16	1	1	1	0.07	0.23	0.31	1	1	1	0.12	-0.02	0.15
SM_RS04480	SMc00974	7	1	1	0.72872	-0.81	-0.32	-0.85	1	1	1	0.14	-0.64	-0.45
SM_RS04485	SMc00973	3	1	1	0.12115	-0.19	-1.11	-2.35	1	1	1	-1.39	-0.11	0.15
SM_RS04490	SMc00972	24	1	1	1	0	0.01	0.03	1	1	1	0	0	0.04
SM_RS04495	SMc00971	9	1	1	1	0.33	0.06	0.03	1	1	1	0.13	-0.07	0.13
SM_RS04500	SMc00970	3	1	1	1	-0.21	-0.23	-0.69	1	1	1	0.66	-0.46	-0.21
SM_RS04505	SMc00969	9	1	1	1	0.16	-0.28	-0.32	1	1	1	-0.65	-0.19	-0.38
SM_RS04510	SMc00968	10	1	1	1	0.05	0.03	-0.13	1	1	1	-0.42	0.26	0.52
SM_RS04515	SMc00967	9	1	1	0.7847	0.49	0.24	0.64	1	1	1	0.29	0.07	0
SM_RS04520	SMc00966	9	1	1	1	0.55	0.83	0.39	1	1	1	1.28	1.31	0.7
SM_RS04525	SMc00965	11	1	1	0.7588	0.47	0.49	0.74	1	1	1	0.24	0.48	0.6
SM_RS04530	SMc00964	2	1	1	1	0	0	0	1	1	1	0.35	0	0.25
SM_RS04535	SMc00963	6	1	1	0.99028	0.46	0	-0.59	1	1	1	-0.6	-0.11	0.29
SM_RS04540	SMc00962	1	1	1	1	0	0	0	1	1	1	0	0	0
SM_RS04545	SMc00961	12	1	1	1	0.06	0.31	-0.18	1	1	1	-0.08	-0.06	0.06
SM_RS04550	SMc00960	18	1	1	0.95521	-0.26	-0.05	-0.38	1	1	1	-0.26	-0.14	0
SM_RS04555	SMc00068	14	1	1	0.15534	-0.5	-0.67	-0.99	1	1	0.4025	-0.65	-0.58	-0.91
SM_RS04560	SMc00001	11	1	1	1	0.37	0.15	0.14	1	1	1	0.18	0.36	0.17
SM_RS04565	SMc00069	4	1	1	1	0	0	0	1	1	1	0	0	0
SM_RS04570	SMc00002	2	1	1	1	-0.13	0.3	0.4	1	1	1	-0.27	-0.06	-0.01
SM_RS04575	SMc00003	6	1	1	0.81107	-0.38	0.08	-0.72	1	1	1	0.26	-0.1	-0.29
SM_RS04580	SMc00005	15	1	1	1	0.11	0	0	1	1	1	0	0	0.02
SM_RS04585	SMc00006	6	1	0.98141	0.20407	-1.23	-2.02	-2.04	1	1	1	0.26	0.53	-0.17
SM_RS04590	SMc00070	3	1	1	1	0.45	-0.17	-1.3	1	1	1	-0.46	0.65	-1.18
SM_RS04595	SMc00007	13	1	1	1	0.91	0.22	-0.31	1	0.11545	1	0.99	1.8	0.33
SM_RS04600	SMc00008	9	1	1	0.88126	0.15	0.62	0.83	1	1	1	0.02	0.53	0.54
SM_RS04605	SMc00071	2	1	1	1	0	0.15	0	1	1	1	0	0	0.12
SM_RS04610	SMc00009	16	1	1	0.55587	0.49	-0.04	-0.67	1	1	0.74533	0.27	-0.31	-0.65
SM_RS04615	SMc00010	19	1	0.91386	0.011	-0.14	-0.84	-1.5	1	0.97132	0.09491	-0.73	-1	-1.15
SM_RS04620	SMc00450	14	1	1	0	0.23	-0.19	-1.82	1	0.7657	0.10784	-0.85	-1.14	-1.22
SM_RS04625	SMc00012	11	1	1	0.11367	0.19	-0.7	-1.21	1	1	1	0.19	-0.27	-0.34
SM_RS04630	SMc00013	13	1	0.56129	0.03015	-0.17	-1.35	-1.62	1	1	0.71222	-0.16	-1.06	-0.91
SM_RS04635	0	2	1	0.5712	0.63709	1.72	2.15	2.38	1	1	1	2.9	2.36	0.93
SM_RS04640	SMc00014	3	1	1	1	-0.27	-1.1	-0.55	1	1	1	-0.07	0	-0.49
SM_RS04645	SMc00085	11	1	1	0.01331	-0.62	-0.96	-2.24	1	1	1	-0.45	-0.86	-0.7
SM_RS04650	SMc00016	10	1	1	1	0	0	0	1	1	1	0.15	0	0
SM_RS04655	SMc00017	12	1	1	1	0	0	0	1	1	0.99508	0	0	0.06
SM_RS04660	SMc00018	6	1	1	1	0.22	-0.52	-0.07	1	1	1	0.39	-1.01	-0.59
SM_RS04665	SMc00072	5	1	1	1	0.05	0.37	-0.05	1	1	1	-0.48	0.16	-0.05
SM_RS04670	SMc00073	6	1	1	0.03931	-0.63	-0.74	-1.85	1	1	1	-0.07	0.18	-0.41
SM_RS04675	SMc00019	6	1	1	1	-0.05	-0.25	-0.1	1	1	1	-0.24	0.17	-0.14
SM_RS04680	SMc00074	29	1	1	1	0	0	-0.02	1	1	1	0.02	-0.02	-0.02
SM_RS04685	SMc00075	15	1	1	0.95658	-0.49	-0.18	-0.72	1	1	1	0.07	-0.21	-0.49
SM_RS04690	SMc00451	16	1	1	0.088	-0.7	-0.79	-1.2	1	1	1	-0.5	-0.19	-0.09
SM_RS04695	SMc00077	14	1	1	1	-0.3	-0.55	-0.28	1	1	1	-0.28	-0.18	-0.49
SM_RS04700	SMc00020	7	1	1	0.10323	0.29	0.02	-1.26	1	1	1	-0.32	-0.39	-0.39
SM_RS04705	SMc00078	11	1	1	1	-0.06	-0.09	-0.21	1	1	1	-0.08	0.09	0.13
SM_RS04710	SMc00079	3	1	1	0.91575	0.71	0.42	0.99	1	1	1	0.32	-0.03	0.83
SM_RS04715	SMc00080	5	1	1	1	-0.49	-0.41	-0.43	1	1	1	-0.35	0.07	-0.49
SM_RS04720	SMc00021	14	1	1	1	-0.4	-0.16	-0.29	1	1	1	-0.05	-0.09	-0.05
SM_RS04725	SMc00081	6	1	1	1	-0.1	0.31	0.4	1	1	1	0.1	0.21	0.23
SM_RS04730	SMc00452	10	1	1	1	0.37	0.37	0.37	1	1	1	0.67	0.68	0.36
SM_RS04735	SMc00022	2	1	1	1	0	0	0.54	1	1	1	0	0	0
SM_RS04740	SMc00023	7	1	1	1	0	0	0	1	1	1	0	0	0
SM_RS04745	SMc05003	0	1	1	1	0	0	0	1	1	1	0	0	0
SM_RS04750	SMc00024	13	1	1	1	0.03	0.02	-0.11	1	1	1	-0.18	-0.11	0.01
SM_RS04755	SMc00025	17	1	1	1	0.05	-0.07	0.17	1	1	1	-0.17	-0.19	-0.02
SM_RS04760	SMc00083	5	1	1	1	-0.07	-0.13	-0.27	1	1	1	-0.23	-0.43	0.14
SM_RS04765	SMc00084	4	1	1	1	-0.31	-0.4	-0.8	1	1	1	0.12	-0.33	-0.04
SM_RS04770	SMc00026	12	1	0.61688	0.04469	-0.13	-0.93	-1.26	1	1	1	-0.22	-0.23	-0.19
SM_RS04775	SMc00087	9	1	1	1	0.27	-0.09	-0.17	1	1	1	0.07	0.2	0.04
SM_RS04780	SMc00125	2	1	1	1	0	0	0	1	1	1	0	0	0
SM_RS04785	SMc00027	15	1	1	1	0.29	0.13	-0.18	1	1	1	-0.05	-0.08	0.15
SM_RS04790	SMc00028	20	1	1	1	0.09	-0.02	0.07	1	1	0.75887	-0.29	-0.32	-0.55
SM_RS04795	SMc00088	6	1	0.67435	0.05605	-0.13	-1.39	-1.7	1	1	0.42379	-0.16	-0.53	-1.14
SM_RS04800	SMc00126	1	1	1	1	0	0	0	1	1	1	0	0	0
SM_RS04805	SMc00089	5	1	1	1	0.89	0.48	0.82	1	1	1	0.39	1.05	0.5
SM_RS04810	SMc00090	11	1	1	1	-0.25	-0.15	-0.21	1	1	1	-0.15	-0.12	-0.2
SM_RS04815	SMc00091	13	1	1	0.49025	0.11	0.31	0.53	1	1	1	-0.01	0.26	0.32
SM_RS04820	SMc00092	10	1	1	1	0.34	0.12	0.1	1	1	1	0.05	0.07	0.25
SM_RS04825	SMc00030	2	1	1	0.38694	1.32	1.06	1.43	1	1	0.92916	1.29	1.17	1.1
SM_RS04830	SMc00031	11	1	1	0.3277	-0.47	-0.43	-0.82	1	1	1	-0.79	-0.73	-0.51
SM_RS04835	SMc00093	21	1	1	0.02723	-0.01	0.11	1	1	1	0.98458	0.06	0.15	0.36
SM_RS04840	SMc00094	13	1	1	0.58021	0.11	0.09	0.49	1	1	1	0.14	0	0.34
SM_RS04845	SMc00127	23	1	1	0.39305	-0.16	0.2	0.53	1	1	0.79879	0.11	0.41	0.46
SM_RS04850	SMc00095	5	1	1	1	0.11	0.28	0.17	1	1	1	0.34	0.57	0.6
SM_RS04855	SMc00032	8	1	1	0.78543	0.58	-0.13	0.5	1	1	1	0.09	0.23	-0.03
SM_RS04860	SMc00033	21	1	1	0.91272	-0.07	0.31	0.69	1	1	1	-0.24	-0.07	-0.02
SM_RS04865	SMc00034	9	1	1	1	-0.45	-0.38	-0.09	1	1	1	-0.15	-0.19	-0.12
SM_RS04870	SMc00096	13	1	1	1	0.21	0.2	0.31	1	1	1	-0.07	-0.11	0.06
SM_RS04875	SMc00035	8	1	1	1	-0.06	0.03	-0.03	1	1	1	0.43	0.12	0.17
SM_RS04880	SMc00036	9	1	1	1	-0.31	0.01	-0.12	1	1	1	-0.35	0.07	-0.16
SM_RS04885	SMc00037	10	1	1	1	-0.55	-0.12	-0.32	1	1	1	-0.38	-0.26	0.02
SM_RS04890	SMc00097	10	1	1	1	-0.21	-0.32	-0.18	1	1	1	-0.11	-0.28	-0.05
SM_RS04895	SMc00038	12	1	1	1	0.03	0.22	-0.24	1	1	1	0.34	0.4	-0.02
SM_RS04900	SMc00039	15	1	1	1	-0.07	0.12	0.28	1	1	1	0.19	-0.1	-0.29
SM_RS04905	SMc00098	7	1	1	0.91871	-0.29	0.18	-0.37	1	1	0.92155	-0.78	-0.07	-0.5
SM_RS04910	SMc00040	6	1	1	1	0	0.16	-0.18	1	1	1	-0.07	-0.8	-0.38
SM_RS04915	SMc00099	2	1	0.71756	0.84924	1.79	2.76	1.37	0.98285	1	0.79469	1.77	1.95	1.35
SM_RS04920	SMc00100	12	1	1	1	-0.14	-0.49	-0.42	1	1	1	-0.03	-0.21	-0.25
SM_RS04925	SMc00041	1	1	1	1	-1.23	-1.36	-0.24	1	1	1	-0.93	0.2	0.68
SM_RS04930	SMc00101	10	1	1	0.60038	0.79	0.42	0.68	1	1	1	0.16	-0.1	0.1
SM_RS04940	SMc00225	8	1	1	1	-0.16	-0.07	-0.34	1	1	1	-0.17	-0.33	0.03
SM_RS04945	SMc00103	11	1	1	1	0.14	0.1	0.12	1	1	1	0	0.19	0.36
SM_RS04950	SMc00104	3	1	1	1	0.19	0.51	0.46	1	1	1	-0.01	0.45	0.68
SM_RS04955	SMc00105	8	1	1	1	0.2	0.04	-0.32	1	1	1	0.15	-0.27	-0.26
SM_RS04960	SMc00042	7	1	1	1	-0.15	-0.26	0.18	1	1	1	-0.26	-0.16	-0.53
SM_RS04965	SMc00106	8	1	1	1	-0.15	0.08	0.16	1	1	1	-0.34	-0.2	-0.34
SM_RS04970	SMc00043	10	1	1	0.37085	-0.62	-0.04	-1	1	1	0.03886	-0.16	0.99	1.41
SM_RS04975	SMc00107	9	1	1	1	-0.06	-0.56	-0.16	1	1	1	-0.41	-0.45	-0.45
SM_RS04980	SMc00044	8	1	1	1	0.33	0.1	0.31	1	1	1	0.41	0.32	0.53
SM_RS04985	SMc00045	1	1	1	1	1.39	1.15	0.1	1	1	1	0.41	-0.9	1.51
SM_RS04990	SMc00086	15	1	1	1	-0.08	0	-0.14	1	1	1	-0.1	-0.01	0.09
SM_RS04995	SMc00108	4	1	1	1	-0.86	-0.34	-0.49	1	1	1	-0.18	-0.32	-0.56
SM_RS05000	SMc00109	5	1	1	1	-0.51	-0.67	-0.38	1	1	1	-0.4	-0.22	-0.48
SM_RS05005	SMc00047	4	1	1	1	-0.29	-0.3	0.26	1	1	1	-0.03	-0.29	-0.41
SM_RS05010	SMc00110	39	1	1	1	-0.22	-0.1	-0.15	1	1	1	0.09	0.11	-0.11
SM_RS05015	SMc00453	19	1	1	0.92409	-0.13	-0.29	-0.48	1	1	1	-0.34	-0.35	-0.22
SM_RS05025	SMc00114	41	1	1	0.34822	0.29	0.62	0.77	1	1	1	-0.15	-0.19	-0.03
SM_RS05030	SMc00115	15	1	1	1	-0.16	0.02	0.09	1	1	1	-0.45	0.32	0.11
SM_RS05035	SMc00048	4	1	1	1	-0.79	0.26	-0.42	1	1	1	-0.3	0.21	-0.19
SM_RS05040	SMc00049	3	1	1	1	-0.23	0.02	-0.48	1	1	1	0.05	-0.06	-0.59
SM_RS05045	0	2	1	1	0.73939	0.22	-0.16	0.68	1	0.77731	1	-0.97	-1.38	0.07
SM_RS05050	SMc00455	9	1	1	0.74414	0	-0.32	-0.59	1	1	1	-0.14	-0.33	-0.11
SM_RS05055	SMc00116	8	0.25586	0.49571	1	1.13	1.09	0.92	0.61654	0.64515	0.45284	1.32	1.56	1.1
SM_RS05060	SMc00117	5	1	1	1	-0.37	-0.23	-0.17	1	1	1	-0.1	0.13	0.03
SM_RS05065	SMc00051	24	1	1	1	-0.04	0.1	0.03	1	1	1	0	-0.06	-0.07
SM_RS05070	SMc00052	8	1	1	1	0.21	-0.35	-0.35	1	1	1	-0.35	-0.35	-0.35
SM_RS05075	SMc00053	4	1	1	1	0.75	0.15	0.06	1	1	1	0	0.84	0
SM_RS05080	SMc00054	22	1	1	1	0.19	-0.06	0.09	1	1	1	-0.03	-0.06	-0.04
SM_RS05085	SMc00055	7	1	1	1	0	0	0	1	1	1	0	0	0
SM_RS05090	SMc00056	5	1	1	1	0	0.06	0	1	1	1	0.58	0	0
SM_RS05095	SMc00057	5	1	1	1	-0.36	0.23	-0.68	1	1	1	0.58	0.2	-0.5
SM_RS05100	SMc00058	7	1	1	1	0.18	-0.66	0.99	1	1	0.98763	-0.22	-0.76	-0.92
SM_RS05105	SMc00118	6	1	1	1	0	0	0	1	1	1	0	0	0
SM_RS05110	SMc00456	6	1	0.82613	0.15605	-0.33	-1.97	-1.74	1	1	0.06893	-1.05	-2.19	-2.63
SM_RS05115	SMc00059	19	1	0.84677	0.58001	0.26	0.27	0.08	1	1	0.79752	0.52	0.12	0.06
SM_RS05120	SMc00060	12	1	0.42331	0.60491	0.59	0.77	0.62	1	1	1	-0.12	0.56	0.3
SM_RS05125	SMc00061	5	1	1	0.63709	-0.47	0.46	0.85	1	1	1	0.21	0.06	0.46
SM_RS05135	SMc00120	4	1	0.56129	0.24166	-1.74	-2.54	-1.68	0.61654	1	0.12919	-2.17	-1.92	-2.09
SM_RS05140	SMc00062	14	1	1	0.32766	0.37	0.63	1	1	1	1	-0.19	0.29	0.35
SM_RS05145	SMc00063	1	1	1	0.96905	-1.53	-1.17	-1.9	1	1	1	-2.27	-0.59	-1.52
SM_RS05150	0	5	1	1	1	-0.02	-0.23	-0.21	1	1	1	-0.41	-0.97	-0.33
SM_RS05155	SMc00128	7	0.57536	0.00825	0	0.86	2.05	3.55	1	1	0.13417	0.48	0.84	0.94
SM_RS05160	SMc00457	8	1	0.07955	0.00331	0.64	2.1	3.26	1	1	1	0.22	0.68	0.6
SM_RS05165	SMc00122	31	1	0	0	0.53	1.96	3.4	1	1	1	-0.11	0.21	0.43
SM_RS05170	SMc00064	7	1	1	1	0.36	0.48	0.46	1	1	1	-0.12	0.18	0.48
SM_RS05175	SMc00123	1	1	1	0.84924	-0.72	0.02	-0.42	1	1	1	0.1	0.61	-0.1
SM_RS05185	SMc00065	0	1	1	1	0	0	0	1	1	1	0	0	0
SM_RS05190	SMc00458	13	1	0.01439	0.05781	0.65	1.61	1.55	1	1	0.03259	0.37	0.71	1.33
SM_RS05195	SMc00129	9	1	0.31158	0.11367	0.81	1.81	2.59	1	1	0.50207	0.69	1.25	1.48
SM_RS05200	SMc00067	8	0.70892	0.02459	0.00615	-1.12	-1.7	-1.61	0	0	0	-1.98	-3.53	-4.3
SM_RS05205	SMc02361	12	1	1	0	-0.26	-0.5	-2.55	1	1	0.01779	-0.41	-0.86	-1.92
SM_RS05210	SMc02362	7	1	1	0.02873	0.09	-0.72	-2.62	1	1	0.55388	-0.2	0.09	-1.39
SM_RS05215	SMc02363	26	1	0.72808	0	-0.35	-0.79	-2.14	1	1	0	-0.57	-0.48	-1.49
SM_RS05220	SMc02364	3	0.82184	0.6571	0.05072	-2.42	-1.7	-2.9	1	1	0.20286	-1.87	-1.18	-1.64
SM_RS05225	SMc02365	10	1	0.74591	0.06116	-1.62	-1.87	-2.19	0.61654	0.3381	0.00512	-1.99	-2.38	-3.42
SM_RS05230	SMc02366	10	1	0.0931	0.00615	0.47	1.15	1.76	1	1	1	0.13	0.37	0.27
SM_RS05235	SMc02367	12	1	0.49571	0.09442	0.75	1.37	2.04	1	1	1	0.3	0.7	0.29
SM_RS05240	SMc02368	37	1	1	0.94052	0.02	-0.07	0.24	1	0.72015	0.74533	-0.49	-0.53	-0.37
SM_RS05245	SMc02369	22	1	1	1	0.03	0.03	0	1	1	1	0.01	0	0.02
SM_RS05250	SMc02370	36	1	1	0.84658	0.05	0.11	0.3	1	1	1	0.25	0.22	0.14
SM_RS05255	SMc02371	14	1	1	1	0.03	0.17	-0.03	1	1	1	0.04	0.46	0.1
SM_RS05260	SMc02372	17	1	1	1	0.08	0.38	0.13	1	1	1	0.26	0.14	0.36
SM_RS05265	SMc02375	5	1	1	1	0.06	0.05	0	1	1	1	0	0	0.04
SM_RS05270	SMc02376	15	1	1	0.68156	-0.23	-0.18	-0.5	1	1	1	0.23	0.02	-0.07
SM_RS05275	SMc02377	18	1	1	1	-0.03	0	-0.01	1	1	1	-0.02	0.03	-0.03
SM_RS05280	SMc02378	11	1	1	0.54988	0.19	0.35	0.58	1	1	1	0.18	0.46	0.41
SM_RS05285	SMc02379	11	1	1	1	0.2	-0.05	-0.05	1	1	1	-0.37	0.08	0.03
SM_RS05290	SMc02380	4	1	1	1	-0.19	0.1	0.42	1	1	1	0.13	0.33	0.23
SM_RS05295	SMc02381	5	1	1	0.99004	0.05	-0.15	-0.57	1	1	1	-0.65	-0.23	-0.44
SM_RS05300	SMc02382	12	1	1	1	0.18	0.59	0.21	1	1	1	0.71	0.57	0.38
SM_RS05305	SMc02383	28	1	0.76918	0.11221	0.19	0.58	0.93	1	1	0.3381	0.03	0.29	0.61
SM_RS05310	SMc02384	10	0.2415	0.30015	0.00331	1.19	0.89	1.45	1	1	0.03259	0.71	0.79	1.39
SM_RS05315	SMc02385	8	1	0.36602	0.00615	-0.64	-1.89	-2.6	1	1	0.76907	-0.14	0.41	0.89
SM_RS05320	SMc02386	23	1	1	0.49921	-0.24	0.56	0.71	1	1	0.57885	0.13	0.28	0.74
SM_RS05325	SMc02387	4	1	1	0.56593	-0.62	-0.39	-0.72	1	1	0.76907	-0.19	-0.65	-0.75
SM_RS05330	SMc02390	14	1	1	1	0.08	0.04	0.09	1	1	1	-0.11	-0.13	-0.23
SM_RS05335	SMc02391	4	1	1	1	-0.04	0.32	0.2	1	1	1	0.36	0.62	0.61
SM_RS05340	SMc02392	2	1	1	1	0.66	0.09	0.1	1	1	1	1.14	-1.85	0.59
SM_RS05345	SMc02393	19	1	1	0.85454	-0.22	-0.25	-0.43	1	1	1	0.15	-0.01	-0.04
SM_RS05350	SMc02409	4	1	1	1	0	0	0	1	1	1	0	0	0
SM_RS05355	0	4	1	1	1	-0.13	-0.08	-0.25	1	1	1	0.28	0.29	0.27
SM_RS05360	SMc02394	3	1	1	1	0.75	-1.2	-1.16	1	1	1	0.18	-1.67	-0.37
SM_RS05365	SMc02461	2	1	1	1	1.66	-0.56	0.31	1	1	1	0.49	0.65	1.54
SM_RS05370	0	0	1	1	1	0	0	0	1	1	1	0	0	0
SM_RS05375	SMc02396	23	1	1	1	-0.28	-0.39	0.18	1	1	1	-0.16	0.13	-0.28
SM_RS05380	SMc02397	19	1	1	1	-0.2	0.05	-0.25	1	1	1	-0.11	-0.25	-0.01
SM_RS05385	SMc02411	9	1	1	1	0	0	0	1	1	1	0	0	0
SM_RS05390	SMc02400	23	1	1	1	0.06	-0.14	0.17	1	1	1	-0.11	-0.18	-0.29
SM_RS05395	SMc02401	15	1	1	1	-0.25	-0.72	-0.08	1	1	1	-0.65	-0.05	-0.26
SM_RS05400	SMc02403	29	1	1	0.95658	-0.28	-0.21	-0.26	1	1	1	-0.27	0.05	-0.16
SM_RS05405	SMc02404	12	1	1	1	0.26	0	0	1	1	1	0	0.04	0.02
SM_RS05410	SMc02405	9	1	1	0.77993	-0.11	-0.11	-0.11	1	1	1	-0.11	0.65	0.47
SM_RS05415	SMc02406	68	1	1	1	0.07	0.08	-0.11	1	1	1	0.18	0.13	-0.01
SM_RS05420	SMc02407	11	1	1	0.45728	0.28	0.46	0.8	1	0.0294	0.14526	-0.17	-2.41	-1.16
SM_RS05425	SMc02408	1	1	1	1	0	0	0	1	1	1	0	0	0
SM_RS05430	SMc02659	25	1	0.00825	0	0.08	1.82	4.42	1	1	1	-0.09	-0.3	-0.07
SM_RS05435	SMc02658	3	1	1	1	-0.16	-0.38	-0.27	1	1	1	-0.1	-0.11	-0.11
SM_RS05440	SMc02657	5	1	1	1	0.63	0.35	0.49	1	1	1	0.3	0.78	0.36
SM_RS05445	SMc02656	2	1	1	1	-0.22	0.45	0.09	1	1	1	-0.21	-0.17	-0.39
SM_RS05450	SMc02655	11	1	1	0.07946	-0.36	-0.86	-1.76	1	1	0.19597	-0.38	-0.79	-1.57
SM_RS05455	SMc02654	5	1	1	1	0	0.06	0	1	1	1	0	0	0.04
SM_RS05460	SMc02653	10	1	1	1	0	0	0	1	1	1	0	0	0
SM_RS05465	SMc02652	6	1	1	1	0.01	-0.07	0.09	1	1	1	0.63	0.35	0.06
SM_RS05470	SMc02651	6	1	1	1	-0.39	0.13	-0.39	1	1	1	-0.22	0.7	-0.11
SM_RS05475	SMc02650	7	1	1	0.83316	0.18	0.42	0.63	1	1	1	0.54	0.12	0.3
SM_RS05480	SMc02649	3	1	1	0.73939	-0.42	-0.08	-1.07	1	1	1	-0.38	-0.38	-0.31
SM_RS05485	SMc02648	6	1	1	1	0.63	0.55	0.52	1	1	1	0.79	0.8	0.32
SM_RS05490	SMc02647	1	1	1	1	0.1	-0.47	-0.65	1	1	1	0.25	-0.28	-0.2
SM_RS05495	SMc02646	14	1	1	0.14734	0	-0.53	-0.78	1	1	0.90131	0.12	-0.2	-0.48
SM_RS05500	SMc02645	25	1	1	0.63709	0.19	0.35	0.43	1	1	1	0.04	-0.11	0.05
SM_RS05505	SMc02644	22	1	1	0.31054	-0.51	-0.52	-0.9	1	1	1	-0.06	-0.3	0.09
SM_RS05510	SMc02642	6	1	1	1	0.05	0.01	-0.15	1	1	1	-0.62	-0.48	-0.37
SM_RS05515	SMc02641	13	0	0	0	-4.68	-4.65	-4.57	0.12295	0	0	-1.85	-3.94	-4.34
SM_RS05520	SMc02640	15	0	0	0	-3.95	-3.79	-3.48	1	0.09016	0	-0.61	-1.92	-3.68
SM_RS05525	SMc02639	1	1	1	0.84924	-0.04	0.77	-1.32	1	1	1	-2.18	-0.86	-0.49
SM_RS05530	SMc02638	8	1	1	1	-0.43	-0.44	-0.47	1	1	1	0	0.01	-0.36
SM_RS05535	SMc02637	5	1	1	1	0.32	0.4	0.15	1	1	1	0.05	0.1	0.23
SM_RS05540	SMc02636	12	1	1	0.95521	0.25	0.2	0.48	1	1	1	0.36	0.28	0
SM_RS05545	SMc02635	9	1	1	1	-0.24	-0.4	-0.18	1	1	1	-0.04	-0.59	-0.29
SM_RS05550	SMc02634	25	1	1	1	0.22	0.31	0.17	1	1	1	0.26	0.06	0.22
SM_RS05555	SMc02633	31	1	1	1	0.18	0.13	-0.1	1	1	1	0.03	0.14	0.08
SM_RS05560	SMc02632	3	1	1	0.63402	0.98	0.39	1.21	1	1	1	0.53	0.25	0.8
SM_RS05565	SMc02631	3	1	0.50339	1	0.76	1.08	0.03	1	1	0.79752	0.49	0.5	0.57
SM_RS05570	SMc02603	19	1	1	0.60038	0.21	0.37	0.99	1	1	1	-0.16	-0.09	0.28
SM_RS05575	SMc02601	12	1	1	0.87755	0.18	0.28	0.56	1	1	1	0.05	0.12	0.1
SM_RS05580	SMc02599	14	1	1	0.95658	-0.25	-0.24	-0.47	1	1	1	-0.13	-0.05	-0.1
SM_RS05585	SMc02598	11	1	1	1	-0.33	-0.08	-0.33	1	1	1	-0.15	0.13	-0.14
SM_RS05590	SMc02597	4	1	1	0.89783	-0.19	-0.44	-0.67	1	1	1	0.27	-0.48	-0.53
SM_RS05595	SMc02661	45	1	1	1	-0.11	-0.18	0.16	1	1	1	-0.21	0.07	0.04
SM_RS05600	SMc02571	25	1	1	0.63709	0.25	0.09	0.57	1	1	1	0.11	0.17	0.28
SM_RS05605	SMc02660	13	1	1	1	-0.02	-0.18	0.14	1	1	1	0.16	-0.23	0.01
SM_RS05610	SMc02565	14	1	1	0.71173	0.45	0.72	0.66	1	1	1	0.53	0.03	0.16
SM_RS05615	SMc02561	2	1	1	1	-0.68	-1.36	-0.75	1	1	0.98613	-1.36	-1.36	-1.36
SM_RS05620	SMc02559	4	1	1	1	0.08	-1.72	-1.03	1	1	1	-0.87	-0.49	-1.06
SM_RS05625	SMc02558	8	1	1	1	0.39	0.43	0.28	1	1	0.79752	-0.48	-0.49	-0.63
SM_RS05630	SMc02557	4	1	0.91016	0.13332	-0.78	-1.54	-2.2	1	1	0.15966	-0.79	-2.21	-2.43
SM_RS05635	SMc02556	1	1	1	0.63709	-2.51	-2.61	-5.83	1	1	0.89374	-2.4	-4.75	-4.09
SM_RS05640	SMc02555	9	1	0.13073	0.02189	0.86	2.21	3.66	1	1	0.97398	0.18	0.48	0.79
SM_RS05645	SMc02554	5	1	0.03381	0.00867	0.8	1.96	3.44	1	1	0.522	0.06	0.34	0.74
SM_RS05650	SMc02553	5	1	1	1	-0.03	0.24	-0.22	1	1	1	0.24	0.71	0.21
SM_RS05660	SMc02551	14	1	1	1	-0.09	-0.1	-0.12	1	1	1	-0.12	-0.09	-0.12
SM_RS05665	SMc02550	7	0.98396	1	0.71657	-1.03	-0.62	-0.65	1	1	1	-0.17	-0.47	-0.42
SM_RS05670	SMc02549	7	1	1	1	-0.14	-0.13	-0.05	1	1	1	-0.08	0.08	-0.16
SM_RS05675	SMc02548	7	1	1	0.63709	-0.47	-0.73	-0.89	1	1	1	-0.66	-0.38	-0.58
SM_RS05680	SMc02547	14	1	1	0.858	-0.42	-0.29	-0.43	1	1	1	-0.36	-0.15	-0.06
SM_RS05685	SMc02546	16	1	1	0.55561	-0.29	-0.28	-0.53	1	1	1	-0.25	-0.12	-0.25
SM_RS05690	SMc02545	10	1	1	1	-0.16	-0.52	-0.24	1	1	1	-0.35	-0.3	-0.12
SM_RS05695	SMc02544	2	1	1	1	0.13	0.53	0.05	1	1	1	0.81	1.63	0.28
SM_RS05700	SMc02543	8	1	1	0.26431	-1.32	-1.3	-1.77	1	1	0.98763	-0.7	-0.81	-1.03
SM_RS05705	SMc00550	24	1	1	1	0.32	-0.15	-0.2	1	1	1	0.17	0.06	0.26
SM_RS05710	SMc00551	5	1	1	1	0.29	-0.17	-0.17	1	1	1	-0.17	-0.17	-0.12
SM_RS05715	SMc00552	12	1	1	0.49921	-0.78	-0.78	-0.78	1	1	0.71746	-0.78	-0.78	-0.78
SM_RS05720	SMc00553	3	1	1	1	-0.84	-2.69	-1.54	1	1	1	-0.98	-1.43	-1.5
SM_RS05725	SMc00554	17	1	1	0.11883	-0.36	-0.05	-1.26	1	1	1	0.17	-0.68	-0.52
SM_RS05730	SMc00555	6	0.50011	0	0.02565	1.35	2.56	3.07	1	0.20142	0.12919	0.76	1.82	1.37
SM_RS05735	SMc00556	10	1	1	1	-0.48	-0.09	0.09	1	1	0.06893	-0.72	-0.56	-1.6
SM_RS05740	SMc00557	14	1	1	1	0.3	0.13	0.28	1	1	1	0.28	0.11	0.16
SM_RS05745	SMc00558	13	1	1	1	0.33	0.33	-0.02	1	1	1	0.31	0.32	0.28
SM_RS05750	SMc00559	5	1	1	0.84924	-0.42	-0.56	-0.64	1	1	1	-0.46	0.28	0.27
SM_RS05755	SMc00560	2	1	1	1	-0.36	0.08	-0.53	1	1	1	-1.51	-0.5	-0.18
SM_RS05760	SMc00561	22	1	1	1	0	0	0	1	1	1	0.01	0	0
SM_RS05765	SMc00562	1	1	1	1	-1.52	-1.52	-1.52	1	1	1	-1.52	-0.1	1.28
SM_RS05770	SMc00563	18	1	1	0.98898	-0.21	-0.23	-0.34	1	1	1	-0.01	-0.1	-0.06
SM_RS05775	SMc00564	10	1	1	1	-0.4	-0.25	-0.42	1	1	1	-0.39	-0.28	-0.29
SM_RS05780	SMc00565	5	1	1	0.9672	0.78	1.37	0.93	1	1	1	0.67	0.88	0.82
SM_RS05785	SMc00566	14	0.65366	0	0	1.12	1.73	2.55	1	0.6445	0.01779	0.46	1.1	1.68
SM_RS05790	SMc00567	3	1	1	1	0	0	0	1	1	1	0	0	0
SM_RS05795	SMc00568	5	1	1	1	-0.63	-1.28	-0.74	1	1	1	-0.75	-0.17	-0.76
SM_RS05800	SMc00569	2	1	1	1	-0.43	-0.06	-0.18	1	1	1	0.33	0.14	0.25
SM_RS05805	SMc00570	20	1	1	0.60038	0.11	0.47	0.47	1	1	1	0.31	0.11	0.11
SM_RS05810	SMc00571	8	1	1	1	0	0	0	1	1	1	0	0	0
SM_RS05815	SMc00572	7	1	1	1	0	0	0	1	1	1	0	0	0
SM_RS05820	SMc00573	1	1	1	1	0	0	0	1	1	1	0	0	0
SM_RS05825	SMc00574	14	1	1	1	0.05	0	0	1	1	1	0	0.87	0.08
SM_RS05830	SMc00575	18	0.48837	0.62179	0.05781	-0.86	-0.74	-0.8	0.61654	0.20142	0.06893	-0.77	-0.92	-0.82
SM_RS05835	SMc00576	10	1	0.52382	0.03931	-1.01	-1.31	-1.31	1	1	0.45537	0.39	-0.76	-1.09
SM_RS05840	SMc00577	8	1	1	1	0	0	0	1	1	1	0.06	0	0
SM_RS05845	SMc00579	5	1	0.4157	0.11883	1.38	2.49	2.42	1	1	0.55989	0.92	1.49	1.8
SM_RS05850	SMc00580	11	1	0.58701	1	0.64	1.3	0.41	1	1	0.71118	-0.26	-0.75	-0.96
SM_RS05855	SMc00581	11	1	1	1	0	0	0	1	1	1	0	0	0
SM_RS05860	SMc00582	45	1	1	1	0	0	0	1	1	1	0.03	0.03	0.01
SM_RS05865	SMc00583	13	1	1	1	0.04	0	0	1	1	1	0	0	0
SM_RS05870	SMc00584	17	1	1	1	0	0	0.02	1	1	1	0.06	0	0
SM_RS05875	SMc00585	11	1	1	1	-0.43	-0.51	-0.47	1	1	1	-0.1	-0.57	-0.36
SM_RS05880	SMc00586	8	1	1	1	0.04	0.22	0	1	1	1	0	0	0.18
SM_RS05890	SMc00588	8	1	1	0.56982	-0.74	-0.84	-1.04	1	1	1	-0.08	-0.69	-0.8
SM_RS05895	SMc00589	11	1	1	0.94936	-0.24	-0.02	-0.48	1	1	1	0.3	-0.09	0
SM_RS05900	SMc00590	13	1	1	1	-0.5	-0.03	0.01	1	1	1	-0.39	-0.02	-0.15
SM_RS05905	SMc00591	6	1	1	0.83316	-0.39	0	-0.47	1	1	1	-0.62	-0.12	-0.28
SM_RS05910	SMc00592	44	1	1	0.57077	-0.21	-0.19	-0.38	1	1	0.08833	0	-0.39	-0.66
SM_RS05915	SMc00593	7	1	1	1	-0.07	0.22	0.2	1	1	1	0.06	0.31	0.03
SM_RS05920	SMc00594	8	1	1	0.96905	0.44	0.16	0.44	1	1	1	0.1	0.38	0.1
SM_RS05925	SMc00595	2	1	1	1	-0.95	-0.95	-0.95	1	1	1	-0.95	-0.95	-0.95
SM_RS05930	SMc00596	6	1	1	1	0.27	-0.19	0	1	1	1	0.01	-0.18	-0.02
SM_RS05935	SMc00597	1	1	1	1	-1.89	1.19	0.66	1	1	1	1.38	-0.5	0.08
SM_RS05940	SMc00598	13	1	1	0.78543	-0.3	-0.25	-0.33	0.35923	1	1	-0.84	-0.22	-0.26
SM_RS05945	SMc00599	3	1	1	0.14433	-1.1	-0.95	-1.86	1	1	0.73757	-0.41	-1.65	-1.12
SM_RS05950	SMc00600	1	1	1	1	-0.16	-0.8	0.12	1	1	1	-0.4	-0.26	-0.57
SM_RS05955	SMc00601	7	1	1	1	0.22	0.04	0	1	1	1	0	0	0.12
SM_RS05960	SMc00602	23	1	1	0.76758	-0.31	-0.12	-0.49	1	1	0.37711	-0.25	-0.6	-0.77
SM_RS05965	SMc00603	6	1	1	1	-0.03	-0.57	-0.39	1	1	0.5733	-0.93	-0.46	-1.12
SM_RS05970	SMc00604	13	0.5771	0.23747	0	-0.71	-0.67	-0.79	1	0.52882	0.14236	0.71	-0.67	-0.63
SM_RS05975	SMc00605	7	1	1	1	-0.57	0.16	-0.06	1	1	1	-0.69	-0.22	-0.31
SM_RS05980	SMc00606	11	1	1	0.94654	-0.3	-0.24	-0.39	1	1	1	0.12	0.09	-0.12
SM_RS05985	SMc00607	8	1	1	1	-0.03	0.03	-0.06	1	1	1	0.24	-0.04	-0.17
SM_RS05990	SMc00608	10	1	1	1	0.14	0.46	0.2	1	1	1	0.22	0.3	0.3
SM_RS05995	SMc00609	18	1	1	1	-0.17	0.11	0.29	1	1	1	-0.04	-0.36	0.02
SM_RS06000	SMc00610	8	1	1	1	0.44	0.5	0.33	1	1	1	0.35	0.41	0.08
SM_RS06005	SMc00611	24	1	1	1	0.07	0.15	0.07	1	1	1	-0.22	0.1	-0.06
SM_RS06015	SMc00614	8	1	1	1	0.1	-0.18	-0.05	1	1	1	0.23	-0.15	0.35
SM_RS06020	SMc00615	7	1	0.99644	0.64803	0.8	1.01	1.1	1	1	0.46489	0.96	1.2	1.58
SM_RS06025	SMc00616	14	1	1	0.96332	-0.17	-0.02	-0.29	1	1	1	-0.11	0.06	-0.15
SM_RS06030	SMc00617	6	1	1	1	0	0	0.04	1	1	1	0	0	0.04
SM_RS06035	SMc00618	22	1	0.52725	0.07302	0.36	0.92	0.95	1	1	0.73161	-0.08	0.11	0.63
SM_RS06040	SMc00619	24	1	0	0	-1.06	-2.11	-2.44	1	1	0.97398	-0.52	-0.82	-0.67
SM_RS06045	SMc00620	10	1	1	0.94724	-0.14	-0.54	-0.59	1	1	1	-0.32	-0.16	-0.46
SM_RS06050	SMc00621	14	1	1	1	-0.08	-0.07	-0.12	1	1	1	-0.05	0.46	-0.02
SM_RS06055	SMc00622	9	1	1	1	0.83	0.77	-0.3	1	1	0.09996	0.21	0.79	1.64
SM_RS06060	SMc01754	17	1	1	0.63319	0.11	-0.02	-0.56	1	1	1	-0.03	-0.01	-0.46
SM_RS06065	SMc01755	15	1	1	1	0.12	0.16	0.27	1	1	1	0.25	-0.04	-0.11
SM_RS06070	SMc01756	22	1	1	1	0.02	0	0.01	1	1	1	0	0.02	0.04
SM_RS06075	SMc01757	5	1	1	0.78543	0.09	0.47	0.68	1	1	0.79752	0.15	0.63	0.62
SM_RS06080	SMc01758	14	1	1	1	0.36	0.29	0.31	1	1	1	-0.34	-0.06	0.06
SM_RS06085	SMc01759	2	1	1	1	0.12	0.26	0.79	1	1	1	0.97	0.31	0.68
SM_RS06090	SMc01760	17	1	1	1	0.01	0.27	0.31	1	1	1	0.09	0.02	-0.2
SM_RS06095	SMc01761	24	1	1	1	0	0	0	1	1	1	0	0	0.02
SM_RS06100	SMc01762	2	1	1	1	1	0.52	1.04	1	1	1	2.81	0.67	2.4
SM_RS06105	SMc01763	7	1	1	1	-0.35	-0.08	-0.19	1	1	1	0.09	0.01	-0.32
SM_RS06110	SMc01764	19	1	1	0.85375	0.04	-0.1	0.51	1	1	1	-0.29	-0.07	-0.1
SM_RS06115	SMc01765	8	1	1	1	0.06	-0.38	-0.01	1	1	1	-0.12	-0.24	-0.3
SM_RS06120	SMc01766	12	1	1	1	-0.09	-0.1	0.07	1	1	1	-0.44	-0.46	-0.02
SM_RS06125	SMc01767	5	1	1	0.33912	-1.11	-1.17	-1.17	1	1	0.619	-1.17	-1.17	-1.13
SM_RS06130	SMc01768	8	1	1	1	-0.11	0.24	0.36	1	1	1	0.32	0.31	0.34
SM_RS06135	SMc01769	17	1	1	0.77372	-1.04	-0.2	-0.56	1	0.93917	0.13471	-0.23	-1.11	-1.2
SM_RS06140	SMc01770	13	1	1	1	0.21	0.16	-0.2	1	1	1	0.29	-0.02	0.32
SM_RS06145	SMc01771	3	1	1	1	0	0	0.73	1	1	1	0	0	0.28
SM_RS06150	SMc01772	10	1	1	1	0.03	0	0	1	1	1	0	0	0
SM_RS06155	SMc01773	2	1	1	1	0	0	0	1	1	1	0	0	0
SM_RS06160	SMc01774	5	1	1	1	0.24	0.25	0.34	1	1	1	0.55	0.34	0.04
SM_RS06165	SMc01775	7	1	1	1	-0.21	-0.21	0.03	1	1	1	-0.12	-0.05	-0.03
SM_RS06170	SMc01776	8	1	1	1	-0.12	-0.27	-0.42	1	1	1	0.2	-0.47	-0.17
SM_RS06175	SMc01777	7	1	1	1	0	0	0	1	1	0.6238	0	0	0.4
SM_RS06180	SMc01778	4	1	1	1	0	0	0.17	1	1	1	0	0	0
SM_RS06185	SMc01779	8	1	1	0.83685	-0.32	-0.73	-0.75	1	1	1	-0.6	-0.6	-0.82
SM_RS06190	SMc01780	24	1	1	1	0.25	0.34	0.04	1	1	1	0.34	0.22	0.14
SM_RS06195	SMc01781	8	1	1	1	-0.11	-0.04	-0.01	1	1	1	-0.11	-0.11	-0.03
SM_RS06200	SMc01782	8	1	1	0.95521	0.54	0.28	-0.49	1	1	1	0.11	0.08	0.1
SM_RS06205	SMc01783	4	1	1	0.97188	1.46	1.46	0.68	1	1	1	0.23	1.12	0.61
SM_RS06210	SMc01784	8	1	1	1	0	0	0	1	1	1	0	0	0
SM_RS06215	SMc01785	8	1	1	1	0	0.1	0	1	1	1	0	0	0
SM_RS06220	SMc01786	3	1	1	0.92797	0.07	0.54	0.94	1	1	1	-0.52	-0.91	0.2
SM_RS06225	SMc01787	7	1	0.66487	0	0.08	0.72	-1.88	1	1	1	-0.28	0.37	-0.44
SM_RS06230	SMc01788	2	1	1	1	0.06	0.53	0.71	1	1	1	0.76	-0.74	0.29
SM_RS06235	SMc02182	1	1	1	1	0	0	0	1	1	1	0	0	0
SM_RS06240	0	4	1	1	0.92788	0.23	0.75	1	1	1	1	0.03	0.13	0.05
SM_RS06245	SMc01789	6	1	1	0.96935	0.38	0.29	0.43	1	1	0.79752	0.58	0.7	0.75
SM_RS06250	0	6	1	1	1	-0.35	0	-0.23	1	1	1	-0.27	-0.34	-0.28
SM_RS06255	SMc01790	16	1	1	0.67859	-0.43	-0.85	-0.73	1	1	0.94937	-0.72	-0.58	-0.67
SM_RS06260	SMc01791	14	1	1	0.99028	-0.06	-0.12	-0.43	1	1	1	-0.06	0.06	-0.11
SM_RS06265	SMc01792	20	1	1	0.54351	-0.12	-0.31	-0.56	1	1	1	-0.33	-0.37	-0.46
SM_RS06270	SMc01793	22	1	1	1	-0.06	-0.03	-0.13	1	1	1	-0.33	-0.13	-0.32
SM_RS06275	SMc01794	11	1	1	0.99028	-0.23	0.09	-0.37	1	1	1	-0.45	-0.09	-0.47
SM_RS06280	SMc01795	14	1	1	0.83983	-0.64	0.07	-0.88	1	1	1	-0.48	-0.36	-0.1
SM_RS06285	SMc01796	7	0.99552	1	0.99028	1.07	0.33	0.75	1	1	1	0.27	0.74	0.48
SM_RS06290	SMc01797	10	1	1	1	0.31	0.46	0.2	1	1	1	-0.08	0.46	0.31
SM_RS06295	SMc01798	9	1	1	0.94704	-0.44	-0.03	-0.77	1	1	1	-0.18	0.04	-0.7
SM_RS06300	SMc01799	3	1	1	1	-0.26	0.06	0.4	1	1	1	0.88	-0.15	-0.01
SM_RS06305	SMc01800	12	1	1	1	0.34	-0.06	-0.43	1	1	0.06555	-0.17	-0.88	-1.52
SM_RS06310	SMc01801	13	1	1	1	0.55	0.49	0.04	1	1	1	0.27	-0.41	0.08
SM_RS06315	SMc01802	14	1	1	1	0.28	0.13	0.18	1	1	1	0.01	0.21	-0.12
SM_RS06320	SMc01803	3	1	1	1	0	0	0	1	1	1	0	0	0
SM_RS06325	SMc01804	7	1	1	1	0	0	0	1	1	1	0	0	0
SM_RS06330	SMc01805	6	1	1	1	-0.85	-0.62	-0.26	1	1	1	-1.11	-0.06	-0.56
SM_RS06335	SMc01806	6	1	1	0.9969	-0.02	-0.12	-0.42	1	1	1	-0.01	-0.4	-0.48
SM_RS06340	SMc01807	14	1	1	1	0	0.28	0.33	1	1	1	-0.41	0.09	-0.15
SM_RS06345	SMc01808	5	1	1	0.3763	-0.7	-1.1	-1.54	1	1	1	-0.49	-1.21	-0.87
SM_RS06350	SMc01809	17	1	1	1	0.24	-0.07	0.21	1	1	1	0.38	-0.15	0.11
SM_RS06355	SMc01810	5	1	1	1	-0.11	0.39	-0.01	1	1	1	0.11	0.28	0.04
SM_RS06365	SMc01812	11	1	1	1	-0.09	0.01	-0.07	1	1	1	-0.27	0.01	-0.13
SM_RS06370	SMc01813	7	1	1	1	0.51	0.34	0.44	1	1	1	0.43	0.34	0.54
SM_RS06375	SMc04448	20	1	1	0.92502	0.46	0.43	0.47	1	1	1	0.36	0.29	-0.15
SM_RS06380	SMc01903	6	1	1	1	-0.27	-0.33	-0.22	1	1	0.1974	-0.55	-1.45	-1.97
SM_RS06385	SMc01904	14	1	1	1	0	0.02	0	1	1	1	0	0	0
SM_RS06390	SMc01905	28	1	1	1	-0.28	-0.02	-0.01	1	1	0.2873	-0.49	-0.6	-0.55
SM_RS06395	SMc01906	2	1	1	0.84924	0.94	0.83	3.41	1	1	1	0.91	1.46	0.19
SM_RS06400	SMc01907	22	1	1	0.58399	0.05	0.33	0.77	1	1	1	-0.05	0.03	-0.22
SM_RS06405	SMc01908	6	1	1	0.51338	1.05	0.6	1.24	1	1	1	0.97	0.62	0.05
SM_RS06410	SMc01909	7	1	1	0.59673	-0.75	-0.59	-1.04	1	1	1	-0.12	-0.48	-0.44
SM_RS06415	SMc01910	14	1	1	1	-0.36	-0.05	0.03	1	1	1	0.02	-0.33	-0.06
SM_RS06420	SMc01911	2	1	1	0.85068	1.5	0.86	1.68	1	1	1	1.97	1.15	0.85
SM_RS06425	SMc01938	3	1	1	1	0	0	0	1	1	1	0	0	0
SM_RS06430	SMc01936	1	1	1	1	0	0	0	1	1	1	0	0	0
SM_RS06435	SMc01937	1	1	1	1	0	0	0	1	1	1	0	0	0
SM_RS06440	SMc01912	3	1	1	1	-1.02	-0.94	-1.31	1	1	1	-1.31	-1.31	-1.07
SM_RS06445	SMc01913	8	1	1	1	0.67	0.12	0.2	1	1	1	1.33	0	0.29
SM_RS06450	SMc01914	10	1	1	0.47219	-0.57	-0.04	-0.68	1	1	0.71118	-0.25	-0.76	-0.76
SM_RS06455	SMc01915	22	1	1	1	0.05	-0.14	0.11	1	1	0.91758	0.18	0.16	-0.17
SM_RS06460	SMc01916	3	1	1	1	0	0	0	1	1	1	1.5	0	0.06
SM_RS06465	SMc01917	7	1	1	1	-0.15	-0.15	-0.07	1	1	1	0.86	-0.15	0.09
SM_RS06470	SMc01918	17	1	0.74657	1	-0.54	-0.95	-0.28	1	1	1	-0.44	-0.4	-0.57
SM_RS06475	SMc01919	2	1	1	1	0.09	-0.21	-0.21	1	1	1	-0.21	-0.21	-0.21
SM_RS06480	SMc01920	20	1	1	0.59673	-0.31	-0.22	-0.32	1	1	0.51506	0.04	-0.44	-0.36
SM_RS06485	SMc01921	11	1	1	1	0	0.07	0	1	1	1	0.57	0	0.02
SM_RS06490	SMc01922	8	1	1	1	0	0	0	1	1	1	0	0	0.02
SM_RS06495	SMc01923	11	1	1	0.37085	-0.2	0	-0.15	1	1	1	-0.05	-0.15	-0.07
SM_RS06500	SMc01924	1	1	1	1	0	0	0	1	1	1	0	0	0
SM_RS06505	SMc01925	28	1	1	1	-0.29	-0.27	-0.19	1	1	1	-0.02	-0.02	-0.29
SM_RS06510	SMc01926	23	1	1	1	0.29	-0.06	-0.07	1	1	1	-0.16	-0.29	-0.26
SM_RS06515	SMc01927	19	1	1	0.91871	0.17	-0.06	-0.1	1	1	1	0.44	-0.12	-0.11
SM_RS06520	SMc01928	5	1	1	1	0	0	0	1	1	1	0	0	0
SM_RS06525	SMc01929	16	1	1	0.77042	0.66	1.03	0.83	1	1	1	0.01	0.55	0.09
SM_RS06530	SMc01930	5	1	1	1	-0.05	-0.19	0.02	1	1	1	-1.01	-0.13	-0.84
SM_RS06535	SMc01931	3	1	1	1	1.53	1.34	0.06	1	1	0.99508	1.15	0.65	1.54
SM_RS06540	SMc01932	2	1	0.8551	0.76868	0.96	1.73	1.9	1	1	0.81125	1.69	0.92	1.28
SM_RS06545	SMc01933	5	1	0.53031	1	0.84	1.32	0.75	1	1	1	0.29	0.42	0.52
SM_RS06550	0	5	1	1	0.00867	-1.19	-0.66	-2.98	1	1	1	-0.52	0.24	0.22
SM_RS06555	SMc01934	19	1	1	1	0	0.03	0	1	1	1	0	0.04	0.01
SM_RS06560	SMc01935	16	1	1	1	0	-0.03	-0.03	1	1	1	-0.03	-0.03	-0.02
SM_RS06565	SMc01376	7	1	1	1	0.05	0	0.07	1	1	1	0	0	0.05
SM_RS06570	SMc01375	46	1	1	1	-0.01	0	0.01	1	1	1	-0.01	0.03	0
SM_RS06575	SMc01374	17	1	1	0.78543	0.48	0.24	0.58	1	1	1	-0.44	-0.14	-0.33
SM_RS06580	SMc01373	15	1	1	1	-0.07	0.21	-0.25	1	1	1	-0.01	0.01	-0.21
SM_RS06585	SMc01372	1	1	1	0.63709	-0.97	-1.97	-3.35	1	1	1	0.2	-1.35	-1.71
SM_RS06590	SMc01371	4	1	1	0.84924	-2.47	-0.5	-1.14	1	1	0.25357	-0.83	-2.67	-2.22
SM_RS06595	SMc01370	13	1	0.79279	0.00867	-0.63	-1.02	-2.05	1	1	1	-0.91	-0.47	-0.52
SM_RS06600	SMc01369	3	1	1	1	0	0	0	1	1	1	0	0	1.09
SM_RS06605	SMc01368	15	1	0.46589	0	-0.6	-1.07	-2.07	1	1	1	-0.01	0.55	0.56
SM_RS06610	SMc01367	7	1	0.99644	0.02189	-0.65	-1.02	-1.73	1	1	1	-0.85	-0.49	-0.32
SM_RS06615	SMc01366	6	1	1	0.64782	-0.57	-0.41	-0.92	1	1	1	-0.17	-0.13	0.39
SM_RS06620	SMc01365	34	1	0.74135	0.74393	0.32	0.56	0.36	1	1	1	0.2	0.16	-0.07
SM_RS06625	SMc01364	33	1	1	1	-0.35	0.11	-0.21	1	1	1	-0.31	-0.36	-0.09
SM_RS06630	SMc01363	5	1	1	0.99004	0.55	1.07	0.7	1	1	1	0.6	0.58	0.47
SM_RS06635	SMc01362	10	1	1	1	0	0	0	1	1	1	0	0	0.02
SM_RS06640	SMc01361	10	1	1	0.03779	0.03	0.95	1.55	1	1	0.53649	-0.49	-0.63	-1.28
SM_RS06645	SMc01360	7	1	0.47545	0.03779	0.2	1.59	1.85	1	1	1	-0.66	-0.54	-0.37
SM_RS06650	SMc01359	19	1	0.98141	1	-0.01	-0.66	-0.32	1	1	0.77161	-0.65	-0.55	-0.53
SM_RS06655	SMc01358	17	1	1	0.72872	-0.22	0	-0.43	1	1	1	-0.11	-0.46	-0.29
SM_RS06660	SMc01357	2	1	1	1	0.57	1.13	0.72	1	1	1	0.79	0.07	-0.09
SM_RS06665	SMc01356	8	1	1	0.9768	-0.66	-0.67	-0.61	1	1	1	-0.74	-0.68	-0.8
SM_RS06670	SMc01355	6	1	1	1	0.33	-0.25	-0.57	1	1	1	0.54	-0.74	-0.3
SM_RS06675	SMc01354	5	1	1	1	0.45	0.72	0.16	1	1	1	0.18	0.13	0.36
SM_RS06680	SMc01353	1	1	1	1	0	0	0	1	1	1	0	0	0
SM_RS06685	SMc01352	29	1	1	1	0	0.01	0.01	1	1	1	0.02	0.05	0.02
SM_RS06690	SMc01351	7	1	1	1	0.43	0.03	0.22	1	1	1	0.72	0	0.55
SM_RS06695	SMc01350	14	1	1	1	0.02	0.04	0	1	1	1	0	0.07	0
SM_RS06700	SMc01349	6	1	1	0.97192	-0.46	-0.62	-0.48	1	1	1	-1.06	-0.16	-0.55
SM_RS06705	SMc01348	7	0.71377	1	0.86807	1.29	0.37	0.65	1	1	0.54456	1.37	0.95	0.83
SM_RS06710	SMc01347	5	1	0.99644	0.0673	-0.45	-1.51	-2.12	1	1	0.98763	-0.32	0.42	-0.81
SM_RS06715	SMc01346	4	1	1	1	0.01	0.31	-0.38	1	1	1	-0.55	0.03	0.3
SM_RS06720	SMc01345	18	1	1	1	0	0	0	1	1	1	0	0	0
SM_RS06725	SMc01344	5	1	1	1	0	0	0	1	1	1	0	0	0
SM_RS06730	SMc01343	6	1	1	1	0.7	0.46	1.47	1	1	1	-0.23	0.53	1.76
SM_RS06735	SMc01342	10	0	0	0	-2.54	-3.3	-3.5	1	0.0294	0	-0.89	-1.89	-2.53
SM_RS06740	SMc01340	18	1	1	1	0.32	0.09	0.07	1	1	1	0.08	0.22	-0.04
SM_RS06745	SMc01382	9	1	1	1	0	0	0	1	1	1	0	0	0
SM_RS06750	SMc01337	4	1	1	0.96294	0.63	0.61	0.94	1	1	1	0.28	0.23	0.08
SM_RS06755	SMc01336	26	1	1	1	-0.05	0.01	0.4	1	1	1	0.24	-0.39	-0.3
SM_RS06765	SMc01335	6	1	1	1	-0.16	0.05	-0.44	1	1	1	-0.83	-0.28	0.11
SM_RS06770	SMc01334	29	1	1	1	0	0.01	0.01	1	1	1	0	0.02	0.01
SM_RS06775	SMc01333	16	1	1	1	0	0.02	0	1	1	1	0.02	0.08	0.02
SM_RS06780	SMc01332	8	1	1	0.84924	0.58	0.09	0.4	1	1	1	0.23	-0.04	-0.07
SM_RS06785	SMc01331	10	1	1	1	0	0.03	0	1	1	1	0	0.08	0
SM_RS06790	SMc01377	3	1	1	1	0	0	0	1	1	1	0	0	0
SM_RS06795	SMc04435	11	1	1	1	-0.33	-0.02	0.1	1	1	1	0.12	0.04	-0.08
SM_RS06800	SMc01330	6	1	1	1	0.1	0.47	0.2	1	1	1	-0.08	0.32	0.63
SM_RS06805	SMc01329	6	1	1	1	-0.38	-0.28	-0.38	1	1	1	0.02	-0.25	-0.2
SM_RS06810	SMc01328	3	1	1	0.37905	0	-0.03	-0.73	1	1	1	0.05	0.1	-0.35
SM_RS06815	SMc01327	6	1	1	0.14433	-0.55	-0.46	-1.82	1	1	1	0.14	-0.21	0.48
SM_RS06820	SMc01378	3	1	1	1	0	0	0	1	1	1	0	0	0
SM_RS06825	SMc01379	3	1	1	1	0	0	0.09	1	1	1	0	0	0
SM_RS06830	SMc01326	10	1	1	1	0	0	0	1	1	1	0	0	0
SM_RS06835	SMc01325	6	1	1	1	-0.3	-0.39	-0.46	1	1	1	-0.18	-0.06	-0.53
SM_RS06840	SMc01324	13	1	1	1	-0.09	-0.06	-0.17	1	1	1	0.03	-0.1	-0.35
SM_RS06845	SMc01381	1	1	1	1	0	0	0	1	1	1	0	0	0
SM_RS06850	SMc01323	0	1	1	1	0	0	0	1	1	1	0	0	0
SM_RS06855	SMc01322	4	1	1	1	0	0	0	1	1	1	0	0	0
SM_RS06860	SMc01321	6	1	1	1	0	0	0	1	1	1	0	0	0
SM_RS06865	SMc01320	4	1	1	1	0	0	0	1	1	1	0	0	0
SM_RS06870	SMc01319	2	1	1	1	0	0	0	1	1	1	0	0	0
SM_RS06875	SMc01318	2	1	1	1	0	0	0	1	1	1	0	0	0
SM_RS06880	SMc01317	44	1	1	1	-0.01	0.04	-0.01	1	1	1	-0.03	-0.03	0.01
SM_RS06885	SMc01316	40	1	1	1	0.01	0.01	0	1	1	1	0.01	0	0.01
SM_RS06890	SMc01315	5	1	1	0.86865	0.41	0.64	0.85	1	1	1	0.62	-0.37	0.32
SM_RS06895	SMc01314	7	1	1	1	0	0	0	1	1	1	0	0	0
SM_RS06900	SMc01313	5	1	1	1	0	0	0.18	1	1	1	0	0	0
SM_RS06905	SMc01312	24	1	1	1	0.01	0	0	1	1	1	0	0	0.02
SM_RS06910	SMc01311	10	1	1	1	0	0	0	1	1	1	0	0	0
SM_RS06915	SMc01310	1	1	1	1	0	0	0	1	1	1	0	0	0
SM_RS06920	SMc01309	11	1	1	1	0	0	0	1	1	1	0	0	0.02
SM_RS06925	SMc01308	5	1	1	1	0	0.05	0.05	1	1	1	0.11	0	0.09
SM_RS06930	SMc01307	2	1	1	1	0	0	0	1	1	1	0	0	0
SM_RS06935	SMc01306	9	1	1	1	0.07	0	0	1	1	1	0	0.09	0
SM_RS06940	SMc01305	4	1	1	1	0	0	0	1	1	1	0	0	0
SM_RS06945	SMc01304	0	1	1	1	0	0	0	1	1	1	0	0	0
SM_RS06950	SMc01303	10	1	1	1	0	0	0	1	1	1	0	0	0
SM_RS06955	SMc01302	4	1	1	1	0	0	0	1	1	1	0.06	0	0
SM_RS06960	SMc01301	1	1	1	1	0	0	0	1	1	1	0	0	0
SM_RS06965	SMc01300	1	1	1	1	0	0	0	1	1	1	0	0	0
SM_RS06970	SMc01299	2	1	1	1	0	0	0	1	1	1	0	0	0
SM_RS06975	SMc01298	3	1	1	1	0	0	0	1	1	1	0	0	0
SM_RS06980	SMc01297	5	1	1	1	0	0	0.1	1	1	1	0	0	0
SM_RS06985	SMc01296	3	1	1	1	-0.3	-0.3	-0.13	1	1	1	0.19	-0.14	0.18
SM_RS06990	SMc01295	5	1	1	1	0	0	0	1	1	1	0	0	0
SM_RS06995	SMc01294	6	1	1	1	0	0	0	1	1	1	0	0	0
SM_RS07000	SMc01293	4	1	1	1	0	0	0	1	1	1	0	0	0
SM_RS07005	SMc01292	8	1	1	1	-0.07	-0.07	-0.07	1	1	1	-0.07	-0.07	-0.07
SM_RS07010	SMc01291	3	1	1	1	-0.46	-0.46	-0.46	1	1	1	-0.46	-0.15	-0.46
SM_RS07015	SMc01290	4	1	1	1	0	0	0	1	1	1	0	0	0
SM_RS07020	SMc01289	23	1	1	1	-0.1	-0.1	-0.11	1	1	1	0.39	0.09	-0.06
SM_RS07025	SMc01288	9	1	1	1	0	0	0	1	1	1	0	0	0
SM_RS07030	SMc01287	5	1	1	1	0	0	0	1	1	1	0	0	0
SM_RS07035	SMc01286	3	1	1	1	0	0	0	1	1	1	0	0	0
SM_RS07040	SMc01285	12	1	1	1	0	0	0.04	1	1	1	0	0	0.05
SM_RS07045	SMc01283	2	1	1	1	0	0	0	1	1	1	0	0	0
SM_RS07050	SMc01282	11	1	1	1	0.03	-0.01	-0.14	1	1	1	0	-0.06	-0.28
SM_RS07055	SMc01281	14	1	1	1	0.23	0.47	0.04	1	1	1	0.07	0.38	0.17
SM_RS07060	SMc01280	6	1	1	1	0.19	-0.3	-0.41	1	1	1	0.5	-0.02	0.02
SM_RS07065	SMc01279	22	1	1	1	-0.85	-0.62	-0.35	1	1	1	-0.44	-0.1	-0.34
SM_RS07070	SMc01278	7	1	1	1	-0.51	-0.14	-0.35	1	1	1	0.2	-0.5	-0.44
SM_RS07075	SMc01277	7	1	1	1	0	0	0	1	1	1	0	0.31	0.46
SM_RS07080	SMc01276	9	0.21131	0.5021	0.00615	-2.27	-1.44	-2.38	0.7493	1	1	-1.52	-0.65	0.03
SM_RS07085	SMc01275	13	1	1	0.13794	-0.69	-0.8	-0.91	1	1	1	-0.03	0.31	0.13
SM_RS07090	SMc01274	4	1	1	1	-0.27	0.03	-0.18	1	1	1	0.03	0.29	0.39
SM_RS07095	SMc01273	16	1	1	1	-0.04	0.04	-0.05	1	1	1	-0.19	0.19	0.15
SM_RS07100	SMc01272	7	1	1	1	0.41	-0.25	0.12	1	1	1	-0.18	-0.24	-0.2
SM_RS07105	SMc01271	2	1	1	1	-0.02	1.44	0.97	1	1	1	1.01	1.22	0.79
SM_RS07110	SMc01270	10	1	1	1	0	0	0	1	1	1	0	0	0
SM_RS07115	SMc01269	6	1	1	1	-0.33	-0.11	-0.17	1	1	1	-0.44	0.01	-0.62
SM_RS07120	SMc01268	7	1	1	1	-0.51	-0.51	-0.47	1	1	1	-0.27	-0.51	-0.48
SM_RS07125	SMc01380	1	1	1	1	0	0	0	1	1	1	0	0	0
SM_RS07130	SMc01267	34	1	1	0.75697	0.31	0.38	0.41	1	1	1	0.35	0.39	0.19
SM_RS07135	SMc01266	18	1	1	1	0.23	0.22	0.31	1	1	1	0.02	0.21	-0.07
SM_RS07140	SMc01265	26	1	1	1	-0.03	-0.15	-0.01	1	1	1	-0.23	0.02	-0.19
SM_RS07145	SMc01264	2	1	1	0.72872	0.38	0.21	-1	1	1	1	0.8	0.57	0.18
SM_RS07150	SMc01263	6	1	1	0.84924	-0.43	-0.49	-0.59	1	1	1	-0.07	0.14	-0.34
SM_RS07155	SMc01262	4	1	1	1	0.02	0.06	0.29	1	1	1	-0.2	0.65	0.1
SM_RS07160	SMc01261	12	1	1	1	-0.15	-0.18	-0.41	1	1	1	0.41	0.72	0.35
SM_RS07165	SMc01260	4	1	1	1	-0.38	-0.13	-0.44	1	1	1	0.09	0.04	0.06
SM_RS07170	SMc01259	6	1	1	1	0.25	0.44	-0.14	1	1	1	0.07	0.2	0.16
SM_RS07175	SMc01258	13	1	0.82613	0.29259	-0.45	-1.04	-1.02	1	1	0.94316	-0.18	-0.54	-0.71
SM_RS07180	SMc01257	11	1	1	1	-0.25	-0.1	0.19	1	1	1	-0.29	-0.54	-0.25
SM_RS07185	SMc01256	16	1	1	0.99028	-0.14	-0.1	-0.33	1	1	1	-0.06	0.54	0.25
SM_RS07190	SMc00995	5	1	1	1	0.49	-0.05	0.54	1	1	1	1.09	0.27	0.4
SM_RS07195	SMc01068	1	1	1	1	1.9	3.54	2.84	1	1	0.8895	1.29	2.15	2.35
SM_RS07200	SMc00996	21	1	1	1	0.02	0	0.01	1	1	1	0.02	0.08	0.01
SM_RS07205	SMc00997	13	1	1	0.95658	-0.39	-0.01	-0.36	1	1	1	0	0.13	-0.22
SM_RS07210	SMc00998	8	1	1	0.96905	-0.26	-0.38	-0.48	1	1	1	-0.41	-0.21	0.38
SM_RS07215	SMc00999	9	1	1	1	0.06	0.11	0.37	1	1	1	0.3	0.15	0.24
SM_RS07220	SMc01000	8	1	1	0.99028	-0.69	-0.14	-0.45	1	1	1	-0.05	-0.09	-0.31
SM_RS07225	SMc01001	6	1	1	0.72872	0.8	0.54	0.99	1	1	1	0.44	0.78	0.15
SM_RS07230	SMc01002	8	1	1	1	-0.11	0.12	0	1	1	1	0.26	-0.39	0
SM_RS07235	SMc01003	13	1	1	1	0.08	0.16	-0.41	1	1	1	0.3	0.16	-0.01
SM_RS07240	SMc01004	6	1	1	1	0.03	-0.39	0.36	1	1	0.74382	-0.39	0.98	1.27
SM_RS07245	SMc01005	11	1	1	1	0	0.16	0.05	1	1	1	0.02	0.16	0.13
SM_RS07250	SMc01006	4	1	1	0.64803	-0.65	-0.95	-1.11	1	1	1	-0.02	0	-0.05
SM_RS07255	SMc01007	5	1	1	1	0.3	0.25	-0.12	1	1	1	0.44	0.34	0.21
SM_RS07260	SMc01008	5	1	1	1	-0.1	0.15	0.21	1	1	1	-0.04	0.23	-0.37
SM_RS07265	SMc01009	4	1	1	1	-0.22	-0.19	0.22	1	1	1	-0.4	-0.48	-0.45
SM_RS07270	SMc01010	29	1	1	1	0.07	0	0	1	1	1	0	0	0.01
SM_RS07275	SMc01011	11	1	1	1	-0.17	-0.21	-0.19	1	1	1	-0.26	-0.26	-0.24
SM_RS07280	SMc01012	4	1	1	0.76725	-1.08	-0.31	-1.67	1	1	1	-0.37	-1.32	-1.14
SM_RS07285	SMc01013	6	1	1	1	-0.05	0.11	-0.06	1	1	1	-0.25	-0.76	-0.23
SM_RS07290	SMc01014	5	1	1	1	0.86	0	0	1	1	0.176	0.15	0.15	1.33
SM_RS07295	SMc01015	6	1	1	1	-0.62	0.02	-0.49	1	1	1	-0.43	0.08	-0.14
SM_RS07300	SMc01016	5	1	1	0.7588	0.51	0.89	0.92	1	1	1	0.01	0.25	0.43
SM_RS07305	SMc01017	11	1	1	0.84658	-0.21	-0.14	-0.56	1	1	1	-0.29	-0.18	-0.56
SM_RS07310	SMc01018	19	1	1	1	-0.12	-0.09	-0.01	1	1	1	-0.07	-0.13	-0.1
SM_RS07315	SMc01019	19	1	1	0.55765	0.28	0.4	0.53	1	1	1	0	-0.32	-0.34
SM_RS07320	SMc01020	15	1	1	0.83316	-0.54	-0.27	-0.43	1	1	0.53649	-0.52	-0.53	-0.67
SM_RS07325	SMc01021	5	1	1	1	0.22	0.39	0.29	1	1	1	0.46	0.18	0.37
SM_RS07330	SMc01022	4	1	1	1	-0.19	-0.31	-0.24	1	1	1	-0.12	-0.44	-0.26
SM_RS07335	SMc01023	6	1	1	1	-0.33	0.11	0.48	1	1	1	-0.57	0.63	0.43
SM_RS07340	SMc01024	2	1	1	1	-0.2	-0.31	-0.52	1	1	0.98763	-2.23	-0.65	-2.01
SM_RS07345	SMc01025	23	1	1	1	0.01	0	0	1	1	1	0	0	0.02
SM_RS07350	SMc01026	2	1	1	1	-1.77	-1.62	-1.53	1	1	1	-1.77	-1.77	-1.77
SM_RS07355	SMc01027	6	1	1	1	0	0	0	1	1	1	0	0	0
SM_RS07360	SMc01028	14	1	0.4157	0.87755	-0.85	-1.65	-0.79	1	1	1	-0.89	-1.19	-0.9
SM_RS07365	SMc01029	3	1	1	1	0	0	0	1	1	1	0	0	0
SM_RS07370	SMc01030	20	1	1	1	0	0	0.03	1	1	1	0.02	0	0.05
SM_RS07375	SMc01031	16	1	1	1	0	0	0.02	1	1	1	0.03	0	0.08
SM_RS07380	SMc01032	8	1	1	1	0.04	0	0.03	1	1	1	0.06	0	0
SM_RS07385	SMc01033	2	1	1	1	0	0	0	1	1	1	0	0	0.21
SM_RS07390	SMc01034	9	1	1	1	-0.11	-0.04	0.02	1	1	1	-0.08	-0.11	-0.11
SM_RS07395	SMc01035	12	1	1	0.77372	-0.19	-0.39	-0.37	1	1	1	-0.39	-0.39	-0.36
SM_RS07400	SMc01036	4	1	1	1	-0.75	-0.59	-0.64	1	1	1	-0.85	-0.2	-0.84
SM_RS07405	SMc01037	11	1	1	1	0	0	0	1	1	1	0.02	0	0
SM_RS07410	SMc04865	15	1	1	0.89352	0.45	0.05	0.4	1	1	1	-0.33	-0.19	-0.38
SM_RS07415	SMc01038	9	1	1	0.87112	-0.15	-0.13	0.62	1	1	0.03259	-1.12	-0.63	-1.91
SM_RS07420	SMc01039	6	1	1	1	0.19	0.34	-0.09	1	1	1	0.59	0.35	0.16
SM_RS07425	SMc01040	14	1	1	1	0.04	0	0.06	1	1	1	0	0	0
SM_RS07430	SMc01041	9	1	1	0.4898	0.52	0.15	-0.9	1	1	1	0.44	1.15	0.57
SM_RS07435	SMc01042	7	1	1	0.02189	-0.52	-0.38	-2.16	1	1	1	-0.54	0.14	0.13
SM_RS07440	SMc01043	16	1	0.91016	0	-0.52	-0.63	-1.86	1	1	1	-0.34	-0.21	-0.07
SM_RS07445	SMc01044	23	1	1	0.33084	-0.15	0.52	0.73	0.4508	0.04226	0.00512	-0.93	-1.37	-1.28
SM_RS07450	SMc01045	10	1	1	1	-0.04	-0.04	-0.02	1	1	1	0.09	-0.04	-0.04
SM_RS07455	SMc01046	22	1	1	0.7473	-0.29	-0.46	-0.48	1	1	1	-0.07	0.17	0.22
SM_RS07460	SMc01047	10	1	1	1	-0.05	0.28	-0.18	1	1	1	0.05	-0.03	-0.25
SM_RS07465	SMc01048	3	1	1	1	0.61	0	0.51	1	1	1	0	0	0
SM_RS07470	SMc01049	9	1	1	0.64575	0.07	-0.08	-0.57	1	1	0.88918	-0.29	-0.44	-0.65
SM_RS07475	SMc01050	18	1	1	1	0	0	0	1	1	1	0	0	0
SM_RS07480	SMc01051	7	1	1	1	0.15	-0.07	0.14	1	1	1	0.21	0.46	0.29
SM_RS07485	SMc01052	10	1	1	1	0.12	0.47	0.4	1	1	1	0.45	0.08	0.16
SM_RS07490	SMc01053	11	1	1	1	-0.53	-0.29	-0.2	1	1	0.84805	-0.68	-0.23	-0.66
SM_RS07495	SMc01054	6	1	1	1	-0.14	0.17	-0.27	1	1	1	0.41	-0.44	-0.04
SM_RS07500	SMc02124	23	1	1	1	-0.07	0.02	-0.13	1	1	1	-0.03	-0.23	-0.21
SM_RS07505	SMc02123	5	1	1	0.92051	-0.38	-0.69	-1	1	1	1	-0.41	-0.41	-0.61
SM_RS07510	SMc02122	12	1	1	1	0.03	0.03	0	1	1	1	0.03	0.07	0
SM_RS07515	SMc04436	5	1	1	1	0.35	0.32	0.33	1	1	1	0.8	0.12	0.07
SM_RS07520	SMc02121	2	1	1	1	0.16	0.34	0.29	1	1	1	0.37	0.07	0.52
SM_RS07525	SMc02120	10	1	1	1	0.08	0.17	0.2	1	1	1	-0.14	-0.09	-0.22
SM_RS07530	SMc02119	21	1	1	1	-0.05	0.5	0.31	1	1	1	0.02	-0.17	0.07
SM_RS07535	SMc02118	16	1	1	1	-0.43	-0.27	0.07	1	1	1	-0.1	-0.03	-0.31
SM_RS07540	SMc02117	17	1	1	1	-0.41	-0.1	-0.21	1	1	1	-0.2	-0.24	-0.39
SM_RS07545	SMc02116	6	1	1	1	0	0.24	0.04	1	1	1	0.27	0.08	0.12
SM_RS07550	SMc02115	3	1	1	1	0.3	0	0	1	1	1	0	0	0
SM_RS07555	SMc02114	11	1	0.68539	0.01753	-0.89	-1.32	-2.05	1	0.76723	0.11461	-0.32	-1.46	-1.56
SM_RS07560	SMc02113	11	1	0.87305	0.71657	0.29	0.84	0.51	1	1	0.6615	0.26	-0.12	-0.12
SM_RS07565	SMc02112	5	1	1	1	0.36	0.54	0.04	1	0.52543	0	0.38	1.07	2.14
SM_RS07570	SMc02111	10	1	1	1	0.28	0.42	0.26	1	1	1	0.42	0.11	0.15
SM_RS07575	SMc02110	5	1	1	0.14433	-1.07	-1.82	-3.07	1	1	1	0.31	-0.09	-0.99
SM_RS07580	SMc02109	24	0.99552	0.00825	0	-1.04	-1.77	-2.6	1	1	0.26578	0.06	-0.71	-0.92
SM_RS07585	SMc02108	5	1	1	1	-0.54	-0.54	-0.07	1	1	1	-1.01	-1.45	-0.67
SM_RS07590	SMc02107	7	1	1	1	0.13	0.33	-0.27	1	1	1	0.19	-0.52	-0.28
SM_RS07595	SMc02106	3	1	1	0.4766	0.17	-0.21	-0.96	1	1	1	-0.87	-0.77	-0.34
SM_RS07600	SMc02105	17	1	1	1	0.37	0.32	0.06	1	1	1	0.43	0.27	-0.12
SM_RS07605	SMc02104	4	1	0.98141	0.18032	-0.82	-1.85	-1.85	1	1	1	0.45	0.65	-0.59
SM_RS07610	SMc02103	4	0.5342	0.27695	0.01549	-3.79	-3.96	-4.04	1	1	1	-1.69	-1.21	-0.57
SM_RS07615	SMc02102	13	1	1	0.02873	-0.3	-0.78	-1.74	1	1	1	-0.21	0	-0.46
SM_RS07620	SMc02101	10	1	1	1	-0.21	0.1	-0.46	1	1	1	0.12	-0.46	0.13
SM_RS07625	SMc02100	4	1	1	1	0	0	0	1	1	1	0	0	0
SM_RS07630	SMc02099	8	1	1	1	0	0	0	1	1	1	0	0	0
SM_RS07635	SMc02098	5	1	1	1	0	0	0	1	1	1	0	0	0
SM_RS07640	SMc02097	10	1	1	1	0	0	0	1	1	1	0	0	0
SM_RS07645	SMc02096	14	1	1	1	-0.03	-0.07	-0.06	1	1	1	-0.07	-0.07	-0.07
SM_RS07650	SMc02095	13	1	1	0.00331	-0.06	-0.56	-1.68	1	1	1	0.09	0.53	-0.11
SM_RS07655	SMc02094	48	1	1	1	-0.02	-0.04	-0.02	1	1	1	-0.04	-0.04	-0.03
SM_RS07660	SMc02093	14	1	1	1	0	0	0.02	1	1	1	0	0	0.02
SM_RS07665	SMc02092	3	1	1	1	0	0	0.09	1	1	1	0	0	0.06
SM_RS07670	SMc02091	15	1	1	1	0	0	0.02	1	1	1	0.03	0	0
SM_RS07675	SMc02090	5	1	1	1	0	0	0	1	1	1	0	0	0
SM_RS07680	SMc02089	12	1	1	1	0	0.03	0	1	1	1	0	0	0
SM_RS07685	SMc02088	7	1	1	1	0.29	-0.41	-0.18	1	1	1	0.08	0.42	-0.17
SM_RS07695	SMc02087	22	1	1	1	-0.03	0.19	0.09	1	1	1	-0.04	-0.04	-0.03
SM_RS07700	SMc02086	29	1	1	1	0.22	0.58	0.31	1	1	1	0.21	-0.08	0.01
SM_RS07705	SMc02085	11	1	1	0.3763	-0.14	-0.01	-1.07	1	1	0.92441	0.14	-0.75	-0.79
SM_RS07710	SMc02084	3	1	1	0.9016	0.89	0.7	-0.96	1	1	1	0.95	-0.43	0.72
SM_RS07715	SMc02083	10	0	0.40093	1	1.75	0.74	0.06	1	1	0.21131	0.22	0.37	0.47
SM_RS07720	SMc02082	10	1	1	1	0	0	0.03	1	1	1	0	0	0
SM_RS07725	SMc02081	6	1	1	1	0.39	0	0	1	1	1	0	0	0
SM_RS07730	SMc02080	33	1	1	1	-0.12	-0.06	-0.11	1	1	1	-0.08	-0.09	-0.1
SM_RS07735	SMc02079	39	1	1	0.03505	-0.3	-0.21	-0.72	1	1	0.2873	-0.11	-0.4	-0.51
SM_RS07740	SMc02078	16	1	1	1	0	-0.03	-0.03	1	1	1	0.03	-0.03	0.01
SM_RS07745	SMc02077	11	1	1	0.23115	-0.21	-0.36	-0.75	1	0.8211	0	-0.07	-0.82	-1.29
SM_RS07750	SMc02076	17	1	1	0.96905	-0.01	0.33	0.44	1	1	0.97988	-0.11	-0.31	-0.51
SM_RS07755	SMc02075	3	1	1	1	0.02	0.29	0.27	1	1	1	-0.24	-0.19	-1.16
SM_RS07760	SMc02074	21	1	1	1	-0.08	-0.25	-0.07	1	1	1	0.1	-0.05	-0.08
SM_RS07765	SMc02073	26	1	1	1	0	0.01	0	1	1	0.93059	0.01	0	0.28
SM_RS07770	SMc02072	28	1	1	1	-0.1	-0.05	0.14	1	1	1	-0.03	-0.01	-0.12
SM_RS07775	SMc02071	14	1	0.57	0.69026	0.03	-1.46	-0.93	1	1	1	-0.26	-0.25	-0.39
SM_RS07780	SMc02070	11	1	1	0.66473	-0.13	-0.54	-0.86	1	1	1	-0.44	-0.45	-0.38
SM_RS07785	SMc02069	8	1	1	1	0.31	-0.16	0.44	1	1	1	0.66	0.65	0.1
SM_RS07790	SMc02068	15	1	0.98141	0.74414	0.03	0.79	0.64	1	1	0	-0.05	-0.83	-2.27
SM_RS07795	SMc02067	0	1	1	1	0	0	0	1	1	1	0	0	0
SM_RS07800	SMc02066	1	1	1	1	0.3	0	0	1	1	1	0	0	0
SM_RS07805	SMc02065	9	1	1	1	0	0	0	1	1	1	0	0	0
SM_RS07810	SMc02064	11	1	1	1	0	0	0	1	1	1	0	0	0
SM_RS07815	SMc02063	5	1	1	0.06597	-0.45	-0.53	-2.14	1	1	0.81125	-0.15	-0.85	-0.95
SM_RS07820	SMc02062	8	1	1	0.02873	-0.24	-0.5	-2.3	1	1	1	-0.56	0.07	0.01
SM_RS07825	SMc02061	11	1	1	1	-0.05	0.22	0.04	1	1	1	0.19	0.24	0.15
SM_RS07830	SMc02060	22	1	1	1	0	-0.02	0.01	1	1	1	-0.02	-0.02	0.03
SM_RS07835	SMc02059	13	1	1	1	0.05	-0.12	-0.36	1	1	1	0.01	-0.45	-0.37
SM_RS07840	SMc02058	2	1	1	1	0.58	0.75	-0.78	1	1	1	0.73	0.43	0.49
SM_RS07845	SMc02057	29	1	1	1	-0.25	0	0.05	1	1	0.01429	-0.14	-0.45	-0.96
SM_RS07850	SMc02056	6	1	1	0.55765	-0.29	-0.16	-0.71	1	0.98021	0.05694	-0.35	-1.06	-1.38
SM_RS07855	SMc02055	5	1	1	1	0.56	-0.11	-0.61	1	1	1	1.05	-0.33	-0.83
SM_RS07860	SMc02054	6	1	1	1	0.03	0.02	0.03	1	1	1	-0.25	-0.52	-0.29
SM_RS07865	SMc02053	18	1	1	1	-0.29	-0.36	-0.29	1	1	0.94316	-0.43	-0.53	-0.55
SM_RS07870	#N/A	5	1	1	1	-0.98	-0.57	0.73	1	1	1	-0.75	-0.6	-0.8
SM_RS07875	SMc02051	2	1	1	1	0.29	-0.07	0.08	1	1	1	0.43	-0.81	-0.48
SM_RS07880	SMc02125	3	1	1	1	-1.24	-1.24	-1.24	1	1	1	-1.24	-1.24	-1.17
SM_RS07885	SMc02050	10	0.97373	0.89867	0.02723	-1.44	-1.25	-1.59	1	0.41765	0.22606	-0.89	-1.69	-1.23
SM_RS07890	SMc02049	45	0.25802	0.52034	0.04584	0.7	0.55	0.68	1	0.44436	0.73757	0.49	0.62	0.42
SM_RS07895	SMc02048	1	1	1	0.9016	1.31	1.84	0.86	1	1	1	1.38	1.18	1.76
SM_RS07900	SMc02047	11	1	1	0.86557	0.02	-0.14	-0.53	1	1	1	0	0.05	0.16
SM_RS07905	0	4	1	1	0.14585	-1.21	-1.11	-2.08	1	1	0.12785	-0.71	-0.67	-2.55
SM_RS07910	SMc01242	4	1	1	0	-0.54	-0.8	-2.69	1	0.24057	0.75887	-0.68	-2.79	-1.41
SM_RS07915	SMc01241	2	1	1	0.64648	-1.11	-1.37	-2.46	1	1	1	-0.71	-1.4	-1.5
SM_RS07920	SMc01240	10	1	1	1	0	0	0	1	1	1	0	0	0
SM_RS07925	SMc01238	15	1	1	0.52294	-0.48	-0.31	-0.88	1	1	1	-0.4	-0.17	-0.05
SM_RS07930	SMc01237	41	1	1	1	0.01	0.02	0	1	1	0.55848	0.01	0.1	0.04
SM_RS07935	SMc01236	6	1	1	1	-0.14	-0.04	0.2	1	1	1	-0.22	-0.59	-0.58
SM_RS07940	SMc01235	40	1	1	0.75618	-0.36	-0.28	-0.32	1	1	0.19597	-0.16	-0.4	-0.53
SM_RS07945	SMc01233	7	1	1	1	0	0.38	0	1	1	1	0	0	0
SM_RS07950	SMc01232	4	1	1	0.54988	-0.89	-0.75	-1.37	1	1	1	-0.36	-0.85	-0.79
SM_RS07955	SMc01231	32	1	1	0.60038	-0.02	0.01	0.09	1	1	1	0	0.08	0.04
SM_RS07960	SMc01230	14	1	1	1	0.03	-0.03	0.34	1	1	1	-0.15	-0.28	-0.56
SM_RS07965	SMc01229	6	1	1	1	0.08	0.42	0.02	1	1	1	0.12	0.59	0.09
SM_RS07970	SMc01228	10	1	1	1	0.02	0.28	-0.34	1	1	1	0.11	0.08	0.12
SM_RS07975	SMc01227	18	1	1	1	0.17	0.08	0.11	1	1	1	-0.03	0.37	-0.01
SM_RS07980	SMc01226	1	1	1	1	-0.69	-0.34	-0.64	1	1	1	0.42	-0.46	-1.19
SM_RS07985	SMc01225	15	1	1	1	0	0.02	0.05	1	1	1	0	0	0.01
SM_RS07990	SMc01224	10	1	1	1	0	0	0.07	1	1	1	0	0	0
SM_RS07995	SMc01223	3	1	1	0.03505	-0.19	-0.4	-2.56	1	1	1	0.28	-0.28	-0.37
SM_RS08000	SMc01222	15	1	1	0.42552	-0.14	-0.04	-0.76	1	0.6445	0.12983	-0.49	-0.95	-0.94
SM_RS08005	SMc01221	13	1	1	0.78543	-0.09	0.07	0.7	1	1	1	-0.14	-0.04	0.01
SM_RS08010	SMc01220	11	1	1	0.43297	0.02	0.32	0.83	1	1	1	-0.12	0.26	-0.03
SM_RS08015	SMc01219	10	0.99552	0.55512	0.02398	-1.47	-1.55	-2	0.98285	0.06995	0	-1.54	-2.38	-2.45
SM_RS08020	SMc01218	4	1	1	0.75221	-0.22	-0.3	-0.3	1	1	1	-0.3	-0.3	-0.25
SM_RS08025	SMc01217	18	1	1	1	-0.25	-0.24	-0.19	1	1	1	-0.13	-0.04	-0.26
SM_RS08030	SMc01216	8	1	1	1	-0.53	-0.19	0.18	1	1	1	0.02	0.14	-0.25
SM_RS08035	SMc01215	32	1	0.02459	0	0.57	1.35	2.02	1	1	0.08293	-0.47	-0.7	-0.88
SM_RS08040	SMc01214	5	1	1	0.83983	-0.07	-0.22	-0.62	1	1	1	0.35	-0.45	-0.04
SM_RS08045	SMc01213	10	1	1	1	0.09	0.17	0.35	1	1	1	0.23	0.24	-0.18
SM_RS08050	SMc01212	18	1	1	0.91956	0.12	0.52	0.39	1	1	1	0.23	0.45	0.24
SM_RS08055	SMc01211	19	1	1	1	-0.49	-0.08	-0.35	1	1	1	-0.28	-0.25	-0.25
SM_RS08065	SMc01209	6	1	1	1	0	0	0	1	1	1	0	0	0
SM_RS08070	SMc01700	5	1	1	0.8679	0.74	1.25	0.97	1	1	1	0.54	-0.31	-0.12
SM_RS08075	SMc01208	4	1	1	1	0.18	0.42	-0.4	1	1	1	0.19	0.22	0.36
SM_RS08080	SMc01207	14	1	1	0.11609	-0.35	-0.59	-1.27	1	1	1	0.26	0.48	0.22
SM_RS08085	SMc01206	13	1	0.5712	0.46986	0.23	-1.3	-1.02	1	1	1	-0.34	0.11	0.23
SM_RS08095	SMc01204	11	1	0.19618	0.05358	-1.06	-1.73	-1.49	0.61654	1	0.12853	-1.37	-0.88	-1.33
SM_RS08100	0	13	1	0.51922	0.17096	-0.45	-0.85	-0.84	1	0.7657	0.16089	-0.4	-0.87	-0.87
SM_RS08105	SMc01203	7	1	1	0.39305	-0.82	-1.24	-1.49	1	1	0.25265	-0.65	-0.9	-2.02
SM_RS08110	SMc01202	14	1	1	0.96798	-0.09	0.14	0.47	1	1	1	-0.02	-0.21	-0.43
SM_RS08120	SMc01200	16	1	0.55512	0.13794	-0.78	-0.8	-0.81	1	1	0.25217	-0.57	-0.43	-0.75
SM_RS08125	SMc01698	10	1	1	0.34321	-0.25	-0.81	-0.98	1	0.06261	0	-0.55	-2.17	-1.92
SM_RS08135	SMc01199	3	1	1	1	0.32	-0.64	-0.34	1	1	1	0.28	0.3	0.71
SM_RS08140	SMc01198	21	1	1	1	0.21	0.15	0.21	1	1	1	0.11	0.3	0.11
SM_RS08145	0	5	1	1	1	-0.38	-0.52	-0.41	1	1	1	-0.73	-0.68	0.24
SM_RS08150	SMc01196	18	1	1	1	0.06	0.06	0.26	1	1	1	0.1	-0.15	-0.22
SM_RS08155	0	12	1	1	0.63709	-0.54	-0.76	-0.96	1	1	0.98768	-0.92	-0.54	-0.82
SM_RS08165	SMc01194	13	1	1	1	-0.33	-0.05	0.02	1	1	1	-0.5	-0.33	-0.41
SM_RS08170	SMc01193	13	1	1	0.14808	-0.11	-0.56	-1.37	1	1	1	0.73	0.65	0.5
SM_RS08175	SMc01192	18	1	1	1	0	0	0.01	1	1	1	0	0	0.01
SM_RS08180	SMc01191	7	1	1	1	0.02	0.55	0.4	1	1	1	0.17	0.38	0.46
SM_RS08185	SMc01190	4	1	1	1	0	0	0	1	1	1	0	0	0
SM_RS08190	SMc01189	4	1	1	1	0	0	0	1	1	1	0	0	0
SM_RS08195	SMc01188	10	1	0.19259	0.00867	0.31	1.46	2.53	1	1	1	-0.21	0.05	0.11
SM_RS08200	SMc01187	20	1	1	1	-0.21	0.5	0.24	1	1	1	0.14	0.37	0.17
SM_RS08205	0	4	1	1	0.99028	0.34	0.49	0.48	1	1	0.67377	1.13	1.06	0.95
SM_RS08210	SMc01186	2	1	1	1	-0.5	-0.62	0.09	1	1	1	-0.27	0.56	-0.24
SM_RS08215	SMc01243	3	1	1	1	0	0	0	1	1	1	0	0	0
SM_RS08220	SMc01185	32	1	1	1	-0.42	-0.19	-0.09	1	1	1	-0.33	-0.1	-0.36
SM_RS08225	SMc01184	25	1	1	1	0.09	0.04	0.24	1	1	1	0.09	0.12	0.11
SM_RS08230	SMc01244	0	1	1	1	0	0	0	1	1	1	0	0	0
SM_RS08235	0	5	1	1	1	0.4	0.43	-0.03	1	1	1	-0.02	0.3	-0.39
SM_RS08240	SMc01183	12	1	1	1	0.27	0.15	0.21	1	1	1	0.14	0.47	-0.37
SM_RS08245	SMc01251	1	1	1	1	0	0	0	1	1	1	0	0	0
SM_RS08250	SMc01182	13	1	1	1	0.02	0.21	0.35	1	1	1	0.08	0.43	0.03
SM_RS08255	SMc01181	3	1	1	0.80595	-0.18	0.28	-0.47	1	1	1	-0.44	-0.47	-0.48
SM_RS08260	SMc01180	3	0.20286	1	0.05605	-2.4	-0.56	-1.3	0.61654	1	0.4796	-1.73	-1.32	-0.93
SM_RS08265	SMc01245	3	1	1	1	0	0	0	1	1	1	0	0	0
SM_RS08270	SMc01179	6	1	1	1	-0.61	0	-0.32	1	1	1	-0.29	-0.27	-0.5
SM_RS08275	SMc01178	3	1	1	0.92842	0.79	0.96	0.87	1	1	1	0.82	1.37	0.26
SM_RS08280	SMc01177	7	1	1	0.84924	0.52	0.24	0.86	1	1	1	-0.11	-0.56	0.12
SM_RS08285	SMc01176	4	1	1	1	-0.31	0.05	-0.36	1	1	1	0.09	0.09	-0.12
SM_RS08290	SMc01175	14	1	0.97857	0.3683	0.52	0.67	0.69	1	1	1	0.04	0.42	0.24
SM_RS08295	SMc01174	15	1	1	1	0.27	0.11	-0.28	1	1	1	0.11	0.31	-0.41
SM_RS08300	SMc01173	3	1	1	1	0.3	0.54	0.26	1	1	1	1.19	0.58	0.05
SM_RS08305	SMc01172	6	1	1	0.95031	0.86	0.63	0.82	1	1	1	0.08	0.38	0.35
SM_RS08310	SMc01171	6	1	1	1	0.43	0.01	0.31	1	1	1	0.56	0.68	0.36
SM_RS08315	SMc01170	9	1	1	1	-0.29	-0.31	-0.35	1	1	1	-0.27	-0.22	-0.46
SM_RS08320	SMc01169	17	1	1	1	0.13	0.03	0.11	1	1	1	0	0.12	-0.26
SM_RS08325	SMc01168	9	1	1	1	-0.2	-0.2	-0.22	1	1	0.82511	-0.5	-0.34	-0.6
SM_RS08330	SMc04449	30	1	1	1	-0.22	-0.13	-0.22	1	1	1	-0.16	-0.34	-0.31
SM_RS08335	SMc00935	2	1	1	1	-0.91	-0.86	-0.08	1	1	1	-0.82	-0.29	-0.64
SM_RS08340	SMc00936	10	1	1	0.7847	0.82	0.59	0.76	1	1	1	0.74	0.24	0.24
SM_RS08345	SMc00937	25	1	1	1	0.5	0.31	0.29	1	1	1	0.09	0.06	0.12
SM_RS08350	SMc00938	10	1	1	1	-0.01	0.17	-0.05	1	1	1	-0.1	-0.09	-0.11
SM_RS08355	SMc00957	3	1	1	1	0	0	0	1	1	1	0	0	0
SM_RS08360	SMc00939	4	1	1	1	-0.39	-0.19	-0.29	1	1	1	-0.09	-0.14	-0.3
SM_RS08365	SMc00940	0	1	1	1	0	0	0	1	1	1	0	0	0
SM_RS08370	0	2	1	1	1	0.66	0.01	0.28	1	1	1	0.36	0.08	-0.22
SM_RS08375	SMc00941	2	1	1	1	-0.2	0.1	0.45	1	1	1	0.15	-0.29	-0.09
SM_RS08380	SMc00942	2	1	1	1	-0.3	-0.13	-0.84	1	1	1	-0.13	-0.12	-0.19
SM_RS08385	SMc00943	7	1	1	1	-0.59	-0.37	-0.4	1	1	1	-0.35	-0.55	-0.62
SM_RS08390	SMc00944	10	1	1	1	0.64	0.88	0.45	1	1	1	0.57	0.56	0.37
SM_RS08395	SMc00945	6	1	1	1	-0.16	-0.33	-0.02	1	1	1	0	0.07	-0.29
SM_RS08400	SMc00946	16	1	1	1	-0.11	0.08	0.21	1	1	1	0.09	0.08	-0.23
SM_RS08405	SMc00947	5	1	1	1	-1.19	-1.08	-1.16	1	1	1	-0.92	-0.78	-1.19
SM_RS08410	SMc00948	20	1	1	0.99028	-0.39	-0.36	-0.31	1	1	1	-0.49	-0.28	-0.31
SM_RS08415	SMc00949	4	1	1	0.87731	-0.07	-0.31	-0.54	1	1	1	0.04	-0.06	0.09
SM_RS08420	SMc00950	6	1	1	1	0	0	0	1	1	1	0	0	0
SM_RS08425	SMc00951	21	1	1	0.30375	-0.2	0.37	0.6	1	1	0	-0.46	-0.45	-1.63
SM_RS08430	SMc00952	7	1	1	1	0.65	0.56	-0.2	1	1	1	0.55	0.38	0.04
SM_RS08435	SMc00953	13	1	1	0.82268	0.14	0.04	0.47	1	1	1	-0.33	-0.43	-0.05
SM_RS08440	SMc00954	40	1	1	1	0.25	0.05	0.17	1	1	1	0.07	-0.02	0.01
SM_RS08445	SMc00955	12	1	1	1	-0.57	0.09	0.06	1	1	1	-0.32	0.27	-0.24
SM_RS08450	SMc00956	14	1	1	0.94912	0.03	-0.17	-0.32	1	1	0.98072	-0.06	-0.29	-0.4
SM_RS08455	SMc00958	2	1	1	0.45422	-0.24	0.14	-1.29	1	1	1	-0.17	0.22	-0.56
SM_RS08465	SMc04450	44	1	1	0.63709	0.18	0.41	0.44	1	1	1	0.13	0.13	0.16
SM_RS08470	SMc00227	2	1	1	1	0.28	0.45	0.95	1	1	1	0.52	-0.58	-0.18
SM_RS08475	SMc00228	19	1	1	1	-0.28	-0.1	-0.18	1	1	1	-0.03	-0.37	-0.69
SM_RS08480	SMc00229	10	1	1	0.72872	0.13	0.09	0.62	1	1	1	-0.36	-0.67	-0.53
SM_RS08485	SMc00230	7	1	1	0.88126	0.39	0.84	0.58	1	1	1	-0.18	-0.18	-0.05
SM_RS08490	SMc00231	21	1	1	1	0	0	0	1	1	1	0	0.04	0.01
SM_RS08495	SMc00232	19	1	1	0.38519	-0.34	-0.09	-0.3	1	1	0.522	-0.17	-0.3	-0.28
SM_RS08500	SMc00233	9	1	1	1	0.05	0.05	0.12	1	1	1	-0.06	-0.1	-0.17
SM_RS08505	SMc00234	21	1	1	0.15674	-0.5	-0.54	-1.12	1	1	0	-0.35	-1.22	-1.87
SM_RS08510	SMc00235	8	1	1	1	0.28	-0.19	0.17	1	1	1	-0.66	-0.29	-0.37
SM_RS08515	SMc00236	7	1	0.80599	0.57909	-0.91	-1.39	-0.98	1	1	0.15841	-0.43	-1.22	-1.61
SM_RS08520	SMc00237	4	1	1	0.80491	-0.78	-0.53	-1.04	1	1	1	0.06	-0.16	-1.06
SM_RS08525	SMc00238	9	1	1	1	-0.17	-0.22	-0.1	1	1	1	0.19	0.3	0.04
SM_RS08530	SMc00239	5	1	1	1	-0.14	-0.57	0	1	1	1	-0.73	-0.32	-0.79
SM_RS08535	SMc00240	21	1	1	1	-0.01	0.08	-0.21	1	1	1	0.2	-0.17	-0.16
SM_RS08540	SMc00241	7	1	1	1	0.47	-0.05	-0.5	1	1	1	0.46	0.73	-0.47
SM_RS08545	SMc00242	17	1	1	1	0.2	-0.07	0.18	1	1	1	-0.03	-0.6	-0.01
SM_RS08550	SMc00244	10	1	1	0.68156	-0.24	-0.59	-0.93	1	1	1	0	-0.59	-0.37
SM_RS08555	SMc00243	19	1	1	1	0.14	0.28	0.12	1	1	1	0.17	0	0.16
SM_RS08560	SMc00245	10	1	1	0.91738	0.21	0.37	0.44	1	1	1	0.23	0.09	0.19
SM_RS08565	SMc00246	14	1	1	0.92788	-0.25	0.03	-0.33	1	1	1	-0.01	0.06	-0.17
SM_RS08570	SMc00247	13	1	0.91016	0.00331	-0.85	-0.95	-1.67	1	1	1	-0.95	-0.53	-0.28
SM_RS08580	SMc00316	7	1	1	1	0	0	0	1	1	1	0	0	0.03
SM_RS08585	SMc00317	19	1	1	1	0.67	0.49	0.14	1	1	1	0.68	0.71	0.46
SM_RS08590	SMc00248	8	1	0.61618	0.011	-0.69	-1.85	-2.29	1	1	0.15107	-0.78	-1.04	-1.71
SM_RS08595	SMc00303	3	1	1	1	0	0	0	1	1	1	0	0	0
SM_RS08600	SMc00249	6	1	1	0.92289	-0.47	-0.18	-0.75	1	1	1	-0.56	-0.17	-0.42
SM_RS08610	SMc00250	5	1	1	0.74393	-0.18	0.04	0.49	1	1	1	-0.29	-0.53	-0.23
SM_RS08615	SMc00251	6	1	1	0.79311	0.22	0.81	0.9	1	1	1	0.31	0.17	0.11
SM_RS08625	SMc00252	12	1	1	0.94936	0.04	-0.02	-0.42	1	1	1	-0.17	0.03	-0.35
SM_RS08630	SMc00253	8	1	1	1	-0.23	-0.26	-0.31	1	1	1	-0.52	-0.07	-0.6
SM_RS08635	SMc00254	8	1	1	1	0	-0.2	-0.01	1	1	1	-0.11	0.52	-0.22
SM_RS08640	SMc00255	7	1	0.01989	0	0.41	1.49	2.61	1	1	1	-0.1	0.12	0.12
SM_RS08645	SMc00256	8	1	1	1	-0.07	0.47	0.15	1	1	1	0.13	0.25	-0.04
SM_RS08650	SMc00257	14	1	1	1	-0.14	-0.4	-0.02	1	1	1	-0.3	-0.63	-0.38
SM_RS08655	SMc00258	2	1	1	1	0.19	-0.23	-0.48	1	1	1	0.07	0.03	-0.58
SM_RS08660	SMc00259	10	1	1	1	-0.27	-0.23	-0.37	1	1	1	-0.6	-0.58	-0.63
SM_RS08665	SMc00260	6	1	1	1	-0.14	0.09	0.08	1	1	1	-0.57	-0.35	-0.36
SM_RS08670	SMc00261	31	1	1	1	0.1	0.06	0.17	1	1	1	-0.42	-0.33	-0.19
SM_RS08675	SMc00262	12	1	1	1	-0.5	-0.45	-0.4	1	1	1	-0.31	-0.57	-0.38
SM_RS08680	SMc00263	7	1	1	1	-0.07	0.27	0.03	1	1	1	-0.15	0.04	0.05
SM_RS08685	SMc00264	10	1	1	1	0.07	0.37	-0.03	1	1	1	0.07	0.12	0.17
SM_RS08690	SMc00265	7	1	1	1	-0.03	0.13	-0.19	1	1	1	0.24	0.1	-0.05
SM_RS08695	SMc00266	12	1	1	1	0.04	-0.1	-0.02	1	1	1	-0.13	0.09	-0.08
SM_RS08700	SMc00267	13	1	1	1	-0.01	0.28	0.27	1	1	1	-0.05	-0.32	0.16
SM_RS08705	SMc00268	7	1	1	1	-0.31	-0.07	0.16	1	1	1	-0.33	-0.33	0.11
SM_RS08710	SMc00269	15	1	1	1	-0.32	-0.17	-0.27	1	1	1	-0.45	-0.07	-0.13
SM_RS08715	SMc00270	12	1	1	1	0.09	0.13	0.14	1	1	1	-0.02	-0.06	0.14
SM_RS08720	SMc00271	6	1	1	0.96935	-0.02	0.08	0.43	1	1	1	0.01	-0.15	0.01
SM_RS08725	SMc00272	9	1	1	1	-0.2	0	0.25	1	1	1	-0.37	-0.21	-0.07
SM_RS08730	SMc00273	10	1	1	1	0.11	0.63	0.61	1	1	1	-0.14	0.09	-0.14
SM_RS08735	SMc00274	8	1	1	1	0.46	0.1	-0.02	1	1	1	0.19	-0.24	-0.14
SM_RS08740	SMc00275	10	1	1	1	-0.01	-0.33	-0.02	1	1	1	-0.21	0.26	-0.01
SM_RS08745	SMc00276	14	1	1	1	-0.18	-0.09	0.25	1	1	1	-0.27	-0.04	-0.29
SM_RS08750	SMc00277	26	1	1	1	-0.25	0.02	0.02	1	1	1	0.08	0.31	-0.09
SM_RS08755	SMc00278	9	1	1	0.71657	0.23	0.75	0.89	1	1	1	0.29	0.09	0.39
SM_RS08760	SMc00279	26	1	1	0.00331	0.59	0.47	1.12	1	1	1	-0.01	0.06	0.24
SM_RS08765	SMc00280	4	1	1	1	0.07	-0.02	0.22	1	1	1	0.27	0.18	-0.11
SM_RS08770	SMc00281	4	1	1	0.8481	0.56	0.63	0.59	1	1	0.71659	0.27	0.85	0.68
SM_RS08775	SMc00282	4	1	1	1	0.26	0.08	0.23	1	1	1	0.38	0.06	0.45
SM_RS08780	SMc00283	6	1	1	1	0.21	0.15	0.17	1	1	1	0.08	0.01	0.05
SM_RS08785	SMc00284	0	1	1	1	0	0	0	1	1	1	0	0	0
SM_RS08790	SMc00285	10	1	1	1	0	0	0	1	1	1	0	0	0
SM_RS08795	SMc00286	31	1	1	1	-0.13	0.19	-0.11	1	1	1	-0.3	0.51	0.33
SM_RS08800	SMc00308	3	1	1	1	0	0	0	1	1	1	0	0	0
SM_RS08805	SMc00287	5	1	1	1	0	0	0	1	1	1	0	0	0
SM_RS08810	SMc00307	2	1	1	1	0	0	0	1	1	1	0	0	0
SM_RS08815	SMc00288	7	1	1	0.65188	-0.02	0.46	1.06	1	1	1	-0.24	-0.07	0.12
SM_RS08820	SMc00289	6	1	1	0.3093	0.24	-0.66	-1.62	1	1	1	-1.12	-0.86	-0.07
SM_RS08825	SMc00290	8	1	1	1	-0.11	-0.04	-0.14	1	1	1	-0.44	-0.22	-0.19
SM_RS08830	SMc00291	13	1	1	1	-0.32	0.08	-0.27	1	1	1	0.45	0.26	0.01
SM_RS08835	SMc00304	2	1	1	1	0	0	0	1	1	1	0	0	0
SM_RS08840	0	2	1	1	1	0	0	0	1	1	1	0	0	0
SM_RS08845	SMc00305	3	1	0.76918	0.35595	1.01	1.69	2.23	1	1	1	1.44	1.18	0.77
SM_RS08850	SMc00306	2	1	1	1	0	0	0	1	1	1	0	0	0
SM_RS08855	SMc00292	17	1	1	1	-0.05	0.13	0.1	1	1	1	-0.05	-0.05	-0.04
SM_RS08860	SMc00293	19	1	1	0.99028	0.18	0.38	-0.41	1	1	1	0.21	0.05	0.2
SM_RS08865	SMc00294	13	1	1	0.9672	-0.88	-1.17	-0.78	1	1	1	-0.96	-0.65	0.45
SM_RS08870	SMc00295	4	1	1	1	0.74	-0.03	-0.01	1	1	1	-0.01	0.22	0.88
SM_RS08875	SMc00296	27	1	0.01989	0.76748	-0.54	-1.01	-0.36	0.35923	0	0	-0.84	-1.34	-1.9
SM_RS08880	SMc00297	13	1	1	0.8481	0.07	0.45	1.91	1	1	1	-0.05	0.17	-0.21
SM_RS08885	SMc00298	11	1	1	0.61411	0.55	1.19	1.11	1	1	1	0.17	0.67	-0.3
SM_RS08890	SMc00299	9	1	1	1	-0.08	-0.23	-0.24	1	1	1	-0.18	-0.12	-0.51
SM_RS08895	SMc00300	16	1	1	1	0.04	-0.1	-0.06	1	1	1	-0.15	0	-0.05
SM_RS08900	SMc00301	3	1	1	1	0.5	0.01	0.8	1	1	0.88918	0.23	0.08	-1.06
SM_RS08905	SMc00302	4	1	0.25545	0.02723	-1.86	-2.79	-2.66	0.10143	0.30538	0.08833	-2.66	-2.79	-2.39
SM_RS08910	SMc00533	17	1	1	1	-0.03	-0.03	-0.02	1	1	1	-0.03	-0.03	-0.03
SM_RS08915	SMc00532	14	1	1	1	0	0	0.02	1	1	1	0	0	0.01
SM_RS08920	SMc00531	8	1	1	1	0	0	0	1	1	1	0	0	0
SM_RS08925	SMc00530	25	1	1	1	-0.02	-0.01	0.01	1	1	1	0	0.1	-0.01
SM_RS08930	SMc00529	8	1	1	0.60038	-1.06	-1.22	-1.4	1	1	1	-0.43	-0.46	0.46
SM_RS08935	SMc00528	8	1	1	1	0	0	0	1	1	1	0.21	0	0
SM_RS08945	SMc00527	24	1	1	1	0.04	0.31	0.32	1	1	1	-0.06	0.12	-0.07
SM_RS08950	SMc00526	13	1	1	1	0.03	0.09	0.04	1	1	1	0	0.08	0.01
SM_RS08955	SMc00525	35	1	1	0.88393	0.03	0.35	0.33	1	0.11545	0	-0.38	-0.92	-1.96
SM_RS08960	SMc00524	10	1	1	1	0.12	-0.01	0.18	1	1	1	0.03	-0.34	-0.3
SM_RS08970	SMc00539	14	1	1	1	-0.01	-0.11	0.05	1	1	1	-0.07	0.11	0.27
SM_RS08975	SMc00522	11	1	1	0.13794	-0.32	-0.7	-1.28	1	1	0.03538	0.25	-0.1	-1.62
SM_RS08980	SMc00521	3	1	1	1	0.02	0.28	-0.28	1	1	1	0.43	0.29	-0.12
SM_RS08985	SMc00520	4	1	1	0.71269	0.23	0.54	1.02	1	1	1	0.3	0.09	0.03
SM_RS08990	SMc00519	17	1	1	0.91575	0.31	0.62	0.46	1	1	0.97398	0.48	0.75	0.58
SM_RS08995	SMc00518	9	1	1	1	0.23	0.41	0.01	1	1	1	0.22	0.17	0.46
SM_RS09000	SMc00517	2	1	1	1	0	0.22	0.61	1	1	1	-0.02	0.49	0.29
SM_RS09005	SMc00516	11	1	1	1	0.12	0.14	0.07	1	1	1	0.09	-0.01	-0.23
SM_RS09010	SMc00515	11	1	1	1	0.19	0.46	0.07	1	1	1	0.2	0.04	0.05
SM_RS09015	SMc00514	5	1	1	0.92176	0.64	1.03	0.8	1	1	0.98308	0.2	0.32	1.11
SM_RS09020	SMc00513	8	1	0.31184	0.02565	0.77	2.03	2.92	1	1	0.35642	0.68	1.17	1.54
SM_RS09025	SMc00512	11	1	1	1	-0.01	0	0.27	1	1	1	-0.3	-0.11	-0.19
SM_RS09030	SMc00511	5	1	1	1	0.12	-0.85	-0.09	1	1	1	-0.68	-0.23	-0.01
SM_RS09035	SMc00510	12	1	1	1	0.16	0.11	-0.11	1	1	1	-0.2	-0.4	-0.4
SM_RS09040	SMc00509	9	1	1	1	-0.18	-0.21	-0.17	1	1	1	0.52	-0.3	-0.05
SM_RS09045	SMc00508	11	1	1	1	0.6	0.52	0.22	1	1	1	0.68	0.45	0.03
SM_RS09050	SMc00507	2	1	1	1	-1.89	-0.15	-0.51	1	1	1	-1.19	-1.46	0.21
SM_RS09055	SMc00506	9	1	1	0.62408	0.19	0.02	0.88	1	1	1	-0.07	0	0.1
SM_RS09060	SMc00505	2	1	1	1	-0.79	-0.3	-0.62	1	1	1	0.35	-0.28	0.2
SM_RS09065	SMc00504	10	1	1	1	-0.26	0.32	0.39	1	1	1	0.28	-0.02	0.03
SM_RS09070	SMc00503	14	1	1	0.94052	-0.25	-0.4	-0.29	1	1	1	-0.34	-0.37	-0.28
SM_RS09075	SMc00502	9	1	1	1	-0.34	-0.24	-0.09	1	1	1	-0.08	0.22	-0.25
SM_RS09080	SMc00501	7	1	1	1	0.36	0.64	0.62	1	1	1	0.32	0.32	0.08
SM_RS09085	SMc00500	22	1	1	1	-0.02	-0.34	-0.11	1	1	0.86331	-0.39	-0.36	-0.45
SM_RS09090	SMc00499	10	1	1	1	-0.16	-0.26	0.1	1	1	1	-0.11	-0.34	-0.56
SM_RS09095	SMc00498	5	1	1	1	-0.51	-0.34	0.05	0.61654	1	1	-1.65	-0.56	-0.68
SM_RS09100	SMc00497	12	1	1	1	-0.03	0.07	-0.29	1	1	1	0.14	-0.03	-0.19
SM_RS09105	SMc00496	2	1	1	1	1.37	0.2	0.22	1	1	1	0.92	0.27	-0.09
SM_RS09110	SMc00495	7	1	0.48779	0.11883	0.87	1.26	1.68	1	1	0.91758	0.93	0.38	0.69
SM_RS09115	SMc00494	2	1	1	0.3381	1.05	1.03	1.34	1	0.82879	1	2.22	2.69	1.22
SM_RS09120	SMc00493	6	1	1	0.97388	0.51	0.67	0.65	1	1	1	-0.31	-0.49	0.11
SM_RS09125	SMc00492	2	1	1	1	-0.29	-2.05	-0.3	1	1	1	-1.52	0.29	-1.05
SM_RS09130	#N/A	3	1	1	0.72243	0.57	0.14	0.51	1	1	1	-0.05	0.23	-0.02
SM_RS09135	SMc00490	13	1	1	0.91871	0.26	0.44	0.56	1	1	1	0.48	0.04	0.25
SM_RS09140	SMc00489	6	1	1	1	-0.1	0.32	-0.23	1	1	1	0.34	0.39	0.29
SM_RS09145	SMc00488	22	1	1	0.95521	0.18	0.24	0.36	1	1	1	-0.14	-0.2	0.13
SM_RS09150	SMc00487	3	1	1	0.64653	-0.55	-0.58	-1.11	1	1	1	-0.35	0.35	-0.1
SM_RS09155	0	3	1	1	1	0.27	0.85	0.67	1	1	1	0.52	0.92	0.5
SM_RS09160	SMc00538	6	1	0.67057	0.1311	-1.47	-1.83	-1.7	0.61654	1	0.14236	-1.72	-1.02	-1.74
SM_RS09165	SMc00537	13	1	1	0.99004	-0.03	-0.1	0.33	1	1	1	-0.14	0.04	-0.12
SM_RS09170	SMc00536	17	1	1	1	-0.24	0.11	-0.01	1	1	1	-0.1	0.2	0.11
SM_RS09175	SMc00535	10	1	1	1	0.08	0.35	0.38	1	1	1	-0.14	0.03	0.16
SM_RS09180	SMc00534	8	1	1	1	-0.11	0.07	-0.26	1	1	1	0.06	0.14	-0.33
SM_RS09185	SMc00486	12	1	1	1	-0.61	-0.18	-0.04	1	1	1	-0.58	-0.01	-0.25
SM_RS09190	SMc00485	9	1	1	1	0	1.7	0	1	1	1	0	0	0
SM_RS09195	SMc00484	8	1	1	1	0.18	-0.35	-0.08	1	1	1	0.36	0.47	-0.64
SM_RS09200	SMc00483	11	1	1	1	-0.18	-0.28	-0.24	1	1	1	0	-0.16	-0.31
SM_RS09205	SMc00482	6	1	1	1	0.49	0.89	0.78	1	1	1	0.75	-0.02	0.38
SM_RS09210	SMc00481	22	1	1	1	-0.31	-0.03	-0.13	1	1	1	-0.33	-0.36	-0.23
SM_RS09215	SMc00480	13	1	1	1	0	0.07	0.11	1	1	1	0.04	0.08	0.09
SM_RS09220	SMc00479	15	1	1	0.92092	0.05	0.27	0.32	1	1	1	0.35	0.22	0.34
SM_RS09225	SMc00549	13	1	1	0.80699	0.04	0.02	-0.4	1	1	1	0.08	0.02	0.12
SM_RS09230	SMc00478	28	1	1	1	0.17	0.38	0.07	1	1	1	-0.04	0.11	0.02
SM_RS09235	SMc00477	27	1	1	0.77993	0.13	-0.04	0.32	1	1	0.97398	-0.29	-0.16	-0.31
SM_RS09240	SMc00476	17	1	1	0.98186	-0.54	-0.45	-0.47	1	1	1	-0.65	-0.41	-0.5
SM_RS09245	SMc00475	32	1	1	1	-0.26	-0.11	-0.06	1	1	1	0.09	0.1	-0.05
SM_RS09250	SMc00760	12	1	1	0.73073	-0.22	0.24	-0.56	1	0.24241	0	-0.27	-1.23	-2
SM_RS09255	SMc00473	12	1	1	1	-0.2	0.27	-0.27	1	1	1	-0.35	0.38	0.1
SM_RS09260	SMc00472	8	1	1	1	-0.2	-0.71	-0.27	1	1	1	-0.23	-0.37	-0.31
SM_RS09265	SMc00471	31	0.47641	1	1	0.31	0.01	0	1	1	1	0.03	0	0
SM_RS09270	SMc00470	6	1	1	0.72561	0.97	0.95	1.51	1	1	0.81125	0.7	-0.47	-1.17
SM_RS09275	SMc00469	4	1	1	0.335	0	0.74	1.15	1	1	0.06893	-0.31	-0.91	-2.62
SM_RS09280	SMc00468	9	1	1	1	0.02	-0.03	0.27	1	1	1	-0.07	-0.05	0.13
SM_RS09285	SMc00467	15	1	1	0.7473	-0.09	-0.31	-0.5	1	1	1	-0.01	0.12	0.02
SM_RS09290	SMc00466	5	1	1	1	0.54	0.15	-0.25	1	1	1	0.05	0.51	0.57
SM_RS09295	SMc00548	3	1	1	0.94912	-1.78	-1.5	-1.39	1	1	1	-1.39	-2.48	-0.57
SM_RS09300	SMc00465	2	1	1	1	0	0	0	1	1	1	0	0	0
SM_RS09305	SMc00463	2	1	1	1	0	0	0	1	1	1	0	0	0
SM_RS09310	SMc00462	10	1	1	1	0.11	-0.13	-0.13	1	1	1	-0.13	0.23	-0.07
SM_RS09315	SMc00194	4	1	1	0.74393	0.55	1.25	2.01	1	1	1	-0.2	-0.11	-0.43
SM_RS09320	SMc00192	3	1	1	1	-2.14	-1.71	0.57	1	1	1	-0.02	-2.25	-1.89
SM_RS09325	SMc00191	1	1	1	1	0.32	-0.51	-0.64	1	1	1	-0.46	0.04	-0.12
SM_RS09330	0	5	1	1	1	0.01	0.36	-0.12	1	1	1	-1.07	0.4	-0.28
SM_RS09335	SMc00190	31	1	1	1	-0.01	-0.01	-0.01	1	1	1	0	-0.01	-0.01
SM_RS09340	SMc00189	12	1	1	0.04911	-0.05	-0.29	-1.33	1	1	0.34651	0.34	-0.22	-1.04
SM_RS09345	SMc00188	30	1	0.07955	0	-0.63	-1.05	-2.13	0.93422	0.0294	0	-0.83	-1.69	-1.71
SM_RS09350	SMc00187	7	0.99552	1	0.06633	-1.52	-0.74	-1.65	1	0.56767	1	0.9	-2.02	-0.47
SM_RS09355	SMc00186	20	1	1	1	-0.1	0.15	0.13	1	1	1	-0.11	-0.21	0.06
SM_RS09360	SMc00185	27	1	1	0.39305	-0.13	-0.22	-0.5	1	0.28739	0	-0.35	-0.88	-1.15
SM_RS09365	SMc00184	6	1	1	1	-0.35	0.25	-0.19	1	1	1	-0.09	-0.28	0.29
SM_RS09370	SMc00183	7	1	1	0.69026	0.89	0.74	0.99	1	1	0.6031	1.19	0.53	0.96
SM_RS09375	SMc00182	4	1	1	1	0.03	0.44	-0.7	1	1	1	0.74	1.07	0.77
SM_RS09380	SMc00196	9	1	1	1	-0.13	-0.44	-0.18	1	1	1	-0.12	-0.49	-0.44
SM_RS09385	SMc00181	2	1	1	0.55386	0.24	0.62	0.66	1	1	1	0.05	1.02	0.25
SM_RS09390	SMc00180	8	1	1	1	0	0.03	0	1	1	1	0	0	0
SM_RS09395	SMc00179	3	1	1	1	0.22	0.36	-0.02	1	1	1	-0.41	-1.04	-0.06
SM_RS09400	0	3	1	1	1	-0.2	0.22	0.35	1	1	1	-0.14	0.03	0.49
SM_RS09410	SMc00177	9	1	1	0.08914	0.61	0.98	1.61	1	1	0.18808	0.45	0.77	1.32
SM_RS09415	SMc00176	12	1	0.01989	0	0.3	1.24	1.7	1	0.62051	0	0.56	0.92	1.6
SM_RS09420	SMc00175	8	1	1	0.35979	0.65	1.13	2.18	1	1	0.48279	0.57	0.05	1.33
SM_RS09425	SMc00174	10	1	0.56129	0.06528	0.63	1.32	1.89	1	1	0.15107	0.91	0.59	1.73
SM_RS09430	SMc00459	8	1	1	0.77006	0.66	0.74	0.84	1	1	1	0.33	0.23	0.21
SM_RS09435	SMc00172	22	1	1	1	0.17	0.24	0.19	1	1	1	-0.28	0.02	-0.15
SM_RS09440	SMc00171	14	1	1	1	-0.06	-0.26	0.16	1	1	1	0.05	-0.07	-0.18
SM_RS09445	SMc00169	21	1	1	1	-0.14	-0.12	-0.16	1	1	1	0.03	-0.25	-0.25
SM_RS09450	SMc00170	8	1	1	1	0.35	0.21	0.14	1	1	1	0.31	0.44	-0.01
SM_RS09455	SMc00168	8	1	1	1	0.03	0.22	0.31	1	1	1	-0.04	0.23	0.33
SM_RS09460	SMc00167	11	1	1	0.9016	-0.83	-0.73	-0.7	1	1	1	-0.56	-1	-0.68
SM_RS09465	SMc00166	6	1	1	1	0.07	0.32	0.22	1	1	1	0.24	-0.09	-0.03
SM_RS09470	SMc00165	10	1	1	1	-0.18	0.07	-0.36	1	1	1	-0.1	0.12	-0.21
SM_RS09475	SMc00164	16	1	1	1	-0.41	-0.45	-0.13	1	1	1	-0.08	-0.07	-0.26
SM_RS09480	SMc00163	14	1	1	1	0.29	0.18	-0.06	1	1	1	-0.07	0.09	0.42
SM_RS09485	SMc00162	12	1	1	1	-0.05	-0.06	0.07	1	1	1	0.14	0.08	-0.27
SM_RS09490	SMc00161	22	1	1	0.84924	0.01	0	0.24	1	1	1	0	0	0.01
SM_RS09495	SMc00195	27	1	1	0.30149	0.28	0.21	0.5	1	1	1	0.04	0.44	0.17
SM_RS09500	SMc00159	6	1	1	1	-0.1	-0.35	-0.26	1	1	1	-0.31	-0.48	0.08
SM_RS09505	SMc00158	18	1	1	1	-0.24	-0.14	-0.27	1	1	1	-0.09	-0.18	-0.25
SM_RS09510	SMc00157	12	1	1	1	-0.11	0.45	-0.06	1	1	1	0.25	0	-0.16
SM_RS09515	SMc00156	10	1	1	0.84658	0.32	0	0.54	1	1	1	-0.06	-0.16	-0.45
SM_RS09520	SMc00155	13	1	0	0	1.26	2.23	3.43	1	1	0.1127	1.23	0.91	1.56
SM_RS09525	SMc00154	18	1	0.30015	0	-0.49	-1.4	-1.96	0.19723	0	0	-1.49	-2.52	-2.6
SM_RS09530	SMc00153	4	1	1	1	0	0	0	1	1	1	0	0	0
SM_RS09535	SMc00152	4	1	1	1	-0.7	-0.41	-0.38	1	1	1	-0.7	-0.7	-0.49
SM_RS09540	SMc00151	8	1	1	1	0.21	-0.03	0.05	1	1	1	0	0.54	0.23
SM_RS09545	SMc00150	33	0.88872	0	0	0.74	1.77	2.64	1	0.85711	0.57885	0.23	0.79	0.59
SM_RS09550	SMc00149	7	1	1	1	-0.29	-0.29	-0.08	1	1	1	-0.29	-0.29	-0.14
SM_RS09555	SMc00148	6	1	1	1	-0.33	0.13	0.52	1	1	1	-0.27	-0.16	-0.16
SM_RS09560	SMc00147	8	1	1	0.87755	-0.11	0.09	-0.64	1	1	1	0.02	-0.12	0.02
SM_RS09565	SMc00146	1	1	1	0.84924	0.49	2.5	2.48	1	1	1	0.13	1.1	0.87
SM_RS09570	SMc00145	5	1	1	1	-0.33	-0.38	-0.3	1	1	0.995	-0.42	-0.42	-0.73
SM_RS09575	SMc00144	10	1	1	0.47481	-0.26	-0.52	-0.93	1	1	1	-0.16	-0.02	-0.38
SM_RS09580	SMc00197	12	1	1	1	0.23	-0.3	0.22	1	1	1	0.03	-0.23	0.05
SM_RS09585	SMc00143	5	1	1	0.95521	-0.71	-0.68	-0.8	1	1	1	-0.5	-0.42	-0.49
SM_RS09590	SMc00142	8	1	1	1	-0.12	-0.15	0.21	1	1	1	0.23	-0.17	0.12
SM_RS09595	SMc00141	28	1	1	1	-0.26	-0.04	0.05	1	1	1	-0.34	-0.06	-0.08
SM_RS09600	SMc00140	14	1	0.51922	0.00615	-1.2	-1.33	-1.93	1	1	1	-0.26	0.08	0.02
SM_RS09605	SMc00139	11	1	1	1	0.02	0.1	0.28	1	1	1	0.06	-0.23	-0.15
SM_RS09610	SMc00138	14	1	1	1	0.26	0.06	0.3	1	1	1	0.03	0.13	-0.01
SM_RS09615	SMc00137	7	1	1	1	0.01	-0.29	0.21	1	1	1	0.1	-0.05	0.06
SM_RS09620	SMc00136	11	1	1	1	0.04	0.09	0.03	1	1	1	-0.07	-0.25	-0.01
SM_RS09625	SMc00135	10	1	1	1	0.15	-0.16	0.29	1	1	1	0.33	0.04	0.26
SM_RS09630	SMc00134	9	1	1	1	-0.08	-0.1	-0.22	1	1	1	0.03	0.16	-0.02
SM_RS09635	SMc00133	8	1	1	1	-0.27	-0.04	0.1	1	1	1	-0.54	0.06	-0.19
SM_RS09640	SMc00132	2	1	1	0.77605	-2.02	-1.46	-1.73	1	1	1	-0.87	0.12	-1.1
SM_RS09645	SMc00131	10	1	0.5712	0.00331	-0.74	-0.89	-1.72	1	1	1	-0.29	-0.32	-0.25
SM_RS09650	SMc04210	6	1	1	1	-0.51	-1.37	-0.33	1	1	1	-0.61	-0.62	-0.74
SM_RS09655	SMc04211	8	1	1	1	-0.2	0.08	-0.02	1	1	1	-0.08	0.15	-0.16
SM_RS09660	SMc04212	18	1	1	0.02873	-0.42	-0.66	-1.28	1	1	1	0.1	0	-0.3
SM_RS09665	SMc04213	3	1	1	1	-0.35	-0.16	0.03	1	1	1	-0.86	-0.38	-0.69
SM_RS09670	SMc04214	6	1	1	1	0.16	0	0.11	1	1	1	0	0	0
SM_RS09675	SMc04215	6	1	1	1	-0.23	-0.33	-0.02	1	1	1	-0.33	-0.33	-0.25
SM_RS09680	SMc04216	3	1	1	1	0.45	0.12	0.1	1	1	1	0.71	0.65	0.04
SM_RS09685	SMc04217	7	1	1	1	0.11	0.63	0.71	1	1	1	0.15	-0.38	0.38
SM_RS09690	SMc04218	14	1	1	1	0.07	0.48	0.02	1	1	1	0.18	-0.02	0.06
SM_RS09695	SMc04219	9	1	1	1	-0.43	-0.03	0.06	1	1	1	-0.26	-0.45	-0.26
SM_RS09700	SMc04220	3	1	1	1	0.06	0.15	0.23	1	1	1	-0.38	0.11	0.38
SM_RS09705	SMc04221	8	1	1	1	-0.4	-0.28	-0.18	1	1	1	0.07	0.54	0.13
SM_RS09710	SMc04222	0	1	1	1	0	0	0	1	1	1	0	0	0
SM_RS09715	SMc04223	4	1	1	1	-0.26	-0.52	-0.35	1	1	1	-1.41	-1.74	-0.74
SM_RS09720	0	2	1	1	1	-0.2	0.52	-0.03	1	1	1	0.16	0.21	-0.09
SM_RS09725	SMc04224	4	1	1	1	0.29	-0.21	0.02	1	1	1	-0.44	-0.03	0.2
SM_RS09730	SMc04225	19	1	1	0.94936	-0.37	-0.02	-0.5	1	1	1	-0.01	-0.09	-0.33
SM_RS09735	SMc04226	1	1	1	0.5326	1.47	1.94	2.15	1	1	0.98763	1.48	0.86	1.56
SM_RS09740	SMc04227	14	1	1	1	-0.23	-0.26	-0.36	1	1	1	-0.18	-0.04	-0.29
SM_RS09745	SMc04228	5	1	1	0.92269	-0.77	-0.14	-0.79	1	1	1	-0.82	-1.02	-0.67
SM_RS09750	SMc04229	13	1	1	1	-0.37	-0.04	0.02	1	1	1	-0.14	-0.21	-0.01
SM_RS09755	SMc04230	5	1	1	1	0.12	-0.27	-0.28	1	1	1	-1	0.17	-0.32
SM_RS09760	SMc04231	37	1	1	0.8348	-0.08	-0.34	-0.3	1	1	1	-0.07	-0.11	-0.26
SM_RS09770	SMc04233	5	1	1	1	-0.63	-0.21	-0.53	1	1	1	-0.08	0.57	-0.22
SM_RS09775	SMc04234	0	1	1	1	0	0	0	1	1	1	0	0	0
SM_RS09780	SMc04235	12	1	1	0.94936	0.29	0.07	0.4	1	1	1	0.3	0.19	0.43
SM_RS09785	SMc04236	12	1	1	1	-0.35	0.21	0.35	1	1	1	0.28	-0.26	0.12
SM_RS09790	SMc04237	4	1	1	1	-0.77	-0.47	-0.34	1	1	1	0.04	-0.16	-0.33
SM_RS09795	SMc04238	4	1	1	1	-0.26	-0.19	0.52	1	1	1	0.18	-0.36	0.04
SM_RS09800	SMc04239	6	1	1	1	0.16	0.24	0.05	1	1	1	0.42	0.65	0.28
SM_RS09805	SMc04240	6	1	1	1	0.29	0.08	0.2	1	1	1	0.41	-0.1	-0.03
SM_RS09810	SMc04241	5	1	1	1	0.08	0.11	0.33	1	1	1	0.34	0.42	0.01
SM_RS09815	SMc04242	3	1	1	1	1.02	0.63	0.3	1	1	1	-0.03	-0.1	0.55
SM_RS09820	SMc04243	10	1	1	0.43235	-0.24	-0.52	-0.9	1	1	0.44875	-0.37	-0.87	-0.93
SM_RS09825	SMc04244	12	1	1	1	-0.25	-0.09	0.09	1	1	0.98763	0.41	-0.39	-0.51
SM_RS09830	SMc04245	10	1	1	0.58745	-0.21	-0.55	-0.83	1	1	0.959	-0.4	-0.43	-0.75
SM_RS09835	SMc04246	3	1	1	0.84658	0.33	0.81	0.86	1	1	1	0.38	0.81	0.6
SM_RS09840	SMc04247	25	1	1	1	0.05	0.05	0.13	1	1	1	0.11	0.04	-0.1
SM_RS09845	SMc04248	11	1	1	1	0.13	-0.47	-0.15	1	1	1	0.03	-0.39	-0.32
SM_RS09850	SMc04249	19	1	1	1	0.04	0.18	0.02	1	1	1	0.36	0.03	0.04
SM_RS09855	SMc04250	18	1	1	1	0	0	0	1	1	1	0	0	0
SM_RS09860	SMc04251	22	1	1	0.83316	0.02	-0.27	-0.34	1	1	1	0.08	-0.38	-0.15
SM_RS09865	SMc04252	15	1	1	0.84924	-0.07	0.28	0.4	1	1	1	0.14	0.18	0.18
SM_RS09870	SMc04253	15	1	1	1	0.31	0.1	0.21	1	1	1	0.16	-0.49	0.08
SM_RS09875	SMc04254	11	1	1	1	-0.08	0.09	0.08	1	1	1	0.28	0.28	-0.02
SM_RS09880	SMc04255	38	1	1	1	-0.17	-0.18	-0.1	1	1	1	0.05	-0.13	-0.27
SM_RS09885	SMc04256	9	1	1	1	0.33	0.43	0.12	1	1	1	0.32	-0.12	0.45
SM_RS09890	SMc04257	15	1	1	0.84658	-0.19	-0.41	-0.39	1	1	1	-0.5	-0.12	-0.21
SM_RS09895	SMc04258	13	1	1	1	-0.33	-0.23	-0.13	1	1	1	-0.37	-0.44	-0.44
SM_RS09900	SMc04259	8	1	1	0.98898	-0.76	-0.39	-0.63	1	1	1	-0.56	-0.88	-0.72
SM_RS09905	SMc04260	14	1	1	0.31054	0.35	0.11	0.79	1	1	1	-0.26	-0.15	-0.09
SM_RS09910	SMc04261	8	1	1	0.95521	-0.16	-0.29	-0.37	1	1	1	-0.32	-0.31	-0.46
SM_RS09915	SMc04262	12	1	1	1	-0.32	0.08	-0.25	1	1	1	-0.14	-0.31	-0.14
SM_RS09920	SMc04263	24	1	1	1	0.04	-0.05	0.12	1	1	1	-0.03	0.08	0.13
SM_RS09925	SMc04264	7	1	1	1	-0.26	0.44	0.32	1	1	1	0.25	-0.18	0.25
SM_RS09930	SMc04265	4	1	1	1	0.61	0.65	0.63	1	1	1	0.13	0.78	0.23
SM_RS09935	SMc04266	6	1	1	1	0.22	-0.51	-0.42	1	1	1	-0.75	0.21	-0.3
SM_RS09940	SMc04268	7	1	1	1	-0.29	-0.29	-0.25	1	1	1	0.3	-0.29	-0.29
SM_RS09945	SMc04270	7	1	1	1	0.09	0	0	1	1	1	0	0	0
SM_RS09950	SMc04273	10	1	1	1	0.05	0.06	0.17	1	1	1	0.22	0.08	0.06
SM_RS09955	SMc04275	6	1	1	1	0	0.05	0	1	1	1	0	0	0
SM_RS09960	SMc04277	4	1	1	1	0.08	0.2	0.13	1	1	1	0	0.19	0.05
SM_RS09965	SMc04278	3	1	1	1	-0.58	-0.58	0.15	1	1	1	-0.58	-0.58	-0.58
SM_RS09970	SMc04279	11	1	1	1	0.11	0.06	0.18	1	1	1	0.02	0	0
SM_RS09975	SMc04281	11	1	1	0.77993	0.45	-0.23	-0.75	1	1	1	-0.7	-0.23	-0.49
SM_RS09980	SMc04282	13	1	1	1	0	0.19	0	1	1	1	0	0	0
SM_RS09985	SMc04284	7	1	1	1	0	0	0	1	1	1	0	0	0
SM_RS09990	SMc04285	4	1	1	1	0.04	-0.02	-0.78	1	1	1	-0.56	0.85	-0.86
SM_RS09995	SMc04286	8	1	1	0.99028	-0.1	0.3	0.52	1	1	1	0.22	-0.02	-0.15
SM_RS10000	SMc04288	18	1	1	1	-0.31	-0.03	-0.02	1	1	1	-0.28	-0.13	-0.13
SM_RS10005	SMc04290	10	1	1	1	-0.52	-0.11	0.03	1	1	1	-0.38	-0.62	-0.47
SM_RS10010	SMc04293	16	1	1	1	0.2	-0.17	0.25	1	1	1	-0.08	-0.19	-0.32
SM_RS10015	SMc04294	11	1	1	0.78543	0.19	0.3	0.58	1	1	1	0.43	0.13	0.3
SM_RS10020	SMc04295	13	1	1	0.64107	0.26	0.26	0.7	1	1	1	0.3	0.01	0.2
SM_RS10025	SMc04297	5	1	1	0.87369	-0.69	-0.7	-0.85	1	1	1	-0.87	-0.61	-0.87
SM_RS10030	SMc04301	18	1	1	1	0.02	0.18	0.2	1	1	1	-0.11	-0.08	-0.08
SM_RS10035	SMc04302	4	1	1	1	0	0	0	1	1	1	0	0	0
SM_RS10040	SMc04303	51	1	1	1	-0.01	-0.02	-0.02	1	1	1	-0.02	-0.02	0.01
SM_RS10045	SMc04304	13	1	1	1	0	0.04	0	1	1	1	0.02	0	0
SM_RS10050	SMc04305	2	1	1	1	0	0	0	1	1	1	0	0	0
SM_RS10055	SMc04306	6	1	1	0.71657	0.46	0.66	0.83	1	1	1	0.63	1.06	0.57
SM_RS10060	SMc04307	35	1	1	1	0.14	0.27	0.12	1	1	1	0.24	0.28	0.01
SM_RS10065	SMc04308	13	1	1	0.61196	-0.45	-0.35	-0.49	1	1	1	-0.34	-0.51	-0.18
SM_RS10070	SMc04309	14	1	1	1	0	0.02	0	1	1	0.81125	0	0	0.07
SM_RS10075	SMc04311	15	1	1	1	0.07	0.03	0.03	1	1	1	0.44	0.39	0.18
SM_RS10085	SMc04312	3	1	1	0.62408	0.98	0.62	1.27	1	1	1	1.48	-0.13	0.94
SM_RS10090	SMc04313	1	1	1	1	-0.07	-0.14	0.17	1	1	1	0.08	0.19	0.01
SM_RS10095	SMc04314	11	1	1	0.8481	0	0.19	0.29	1	1	1	0.55	0.32	0.18
SM_RS10100	SMc04315	6	1	1	0.95658	0.27	0.39	0.7	1	1	1	0.84	0.46	0.86
SM_RS10105	SMc04325	9	1	1	0.96798	-0.08	0.23	0.66	1	1	1	0	0.3	0.31
SM_RS10110	SMc04326	18	1	1	1	-0.25	0	0.03	1	1	1	0.38	0.25	0.08
SM_RS10115	SMc04327	6	1	1	1	0.09	-0.04	-0.29	1	1	1	-0.37	0.21	-0.42
SM_RS10120	SMc04328	10	1	1	0.869	0.04	0.4	0.68	1	1	1	0.15	0.07	0.03
SM_RS10125	SMc04329	6	1	1	0.81873	0.44	-0.04	-0.76	1	1	1	-0.04	-0.86	0.11
SM_RS10130	SMc04330	21	1	1	1	-0.18	-0.08	0.09	1	1	1	0.02	-0.2	-0.07
SM_RS10135	SMc04331	9	1	1	1	-0.18	-0.17	-0.14	1	1	1	-0.07	0.13	-0.24
SM_RS10140	SMc04332	3	1	1	1	-0.49	-0.16	-0.3	1	1	1	-0.69	-0.47	-0.46
SM_RS10145	SMc04333	8	1	1	1	-0.2	0.02	0.23	1	1	1	0.18	-0.29	0.03
SM_RS10150	SMc04334	7	1	1	1	0.06	0.51	0.37	1	1	1	0.73	-0.21	0.47
SM_RS10160	SMc04336	14	1	0.89867	1	-0.5	-0.76	-0.34	1	1	0.79469	-0.23	-0.49	-0.57
SM_RS10165	SMc04337	2	1	1	1	0.15	1	-0.32	1	1	1	0.81	0.94	0.95
SM_RS10170	SMc04339	7	1	1	1	0.35	0.52	0.35	1	1	1	0.15	0.72	0.66
SM_RS10175	SMc04340	12	1	1	1	-0.01	-0.07	0.16	1	1	1	-0.47	0.14	0.21
SM_RS10180	SMc04342	9	1	1	1	-0.01	0.09	-0.03	1	1	1	-0.09	0.65	-0.09
SM_RS10185	SMc04345	5	1	1	1	0.28	0.55	0.28	1	1	1	0.93	0.99	0.6
SM_RS10190	SMc04347	20	1	1	0.97188	0.15	0.14	0.3	1	1	1	0.45	0.3	0.2
SM_RS10195	SMc04451	16	1	0.82613	0.75697	-0.32	-0.8	-0.51	1	1	0.8564	-0.6	-0.67	-0.57
[truncated: 4,024 more rows]
